# Supplementary material for: Machine learning screening of bile acid-binding peptides in a peptide database derived from food proteins
Source: Sci Rep. 2021 Aug 9;11:16123. doi: 10.1038/s41598-021-95461-1 (PMC8352859; doi:10.1038/s41598-021-95461-1)
Supplement: Supplementary file 2 — Supplementary Tables. [file 41598_2021_95461_MOESM2_ESM.xlsx]

## Sheet: S1
Table S1. Features used to construct the model.
	Isoelectric_point	Polarity	Hydropathy_index	Molecular_weight	Ph	Pt	Aroma
A	6	0	1.8	71.1	0.1046	-0.0044	0
R	10.76	52	-4.5	156.2	0.0727	-0.0085	0
N	5.41	3.38	-3.5	114.1	0.0257	0.0181	0
D	2.77	49.7	-3.5	115.1	0.0532	0.0167	0
C	5.05	1.48	2.5	103.2	-0.105	0.0025	0
Q	5.65	3.53	-3.5	128.1	0.0727	-0.0053	0
E	3.22	49.9	-3.5	129.1	0.0984	-0.0041	0
G	5.97	0	-0.4	57.1	-0.0686	0.0351	0
H	7.59	51.6	-3.2	137.1	-0.0315	0.0003	0
I	6.02	0.13	4.5	113.2	-0.1006	-0.0136	0
L	5.98	0.13	3.8	113.2	0.038	-0.0108	0
K	9.74	49.5	-3.9	128.2	0.0637	-0.0021	0
M	5.74	1.43	1.9	131.2	0.0427	-0.0047	0
F	5.48	0.35	2.8	147.2	-0.0554	-0.0114	1
P	6.3	1.58	-1.6	97.1	-0.038	0.0338	0
S	5.68	1.67	-0.8	87.1	-0.033	0.0104	0
T	5.66	1.66	-0.7	101.1	-0.0866	0.0049	0
W	5.89	2.1	-0.9	186.2	-0.0506	-0.0074	1
Y	5.66	1.61	-1.3	163.2	-0.0741	-0.0065	1
V	5.96	0.13	4.2	99.1	-0.1228	-0.0115	0

## Sheet: S2
Table S2. All florescence intensities used to generate training datasets.
4-mer				5-mer				6-mer				7-mer
Sequence	Average	SD		Sequence	Average	SD		Sequence	Average	SD		Sequence	Average	SD
RIYF	48082	23648		ADFRK	187866	34193.8		IRKYWV	262253	85429.3		AESFNKR	157255	19813.5
KWHV	47733.5	7129.65		FRAEK	183979	37805.6		RCATFK	240035	25837.4		QIRKNWA	130258	17069.5
IFWR	45087.6	27409		IRGPQ	183802	43714.7		HWFIRK	217072	28699.4		RPFKQLI	117045	23272.7
VRQW	43347.5	7988.35		FPRVG	167027	39088.2		PIYHGK	173106	46767.4		RPKAYGV	116032	7204.44
HYRI	43310.6	14190.6		AYNRG	164885	29400.5		PKNLWT	169727	54689.8		HNIYRPT	111182	39322.9
PYKV	43108.5	13779.7		IRFAN	161388	49862		SPRKYI	162714	7139.22		RMVKHDA	109732	35707.5
KHIR	42079.7	966.35		QYFMR	154291	8164.56		RWKSFG	162118	55561.7		HKARIEL	108658	10574.3
RMHN	41322.7	15021		DFKRI	153799	52783.8		RCMKDH	157569	67230.3		PHQIMRK	107673	12625.8
PIKL	40500.9	5253.83		WYARP	150865	14886.3		PWRLQG	148099	24344.3		ANRFYSH	106909	19364.3
TKRI	38935	41137.3		GRFDQ	150777	28827.5		PIRTKL	146122	25714.7		PMYQRHK	106883	15564.8
RHKT	38712	24097.3		LARVH	148501	40445.6		WKNILP	144628	21731.6		VRKDMWS	105953	15352.3
ISRC	35970.3	4221.94		RTCKQ	145980	53883.6		RAMYKI	141777	27879.4		RIMPKAV	104054	22402.3
WRVP	35580.6	2659.89		PRQHW	145453	44969.9		VAQYRK	133780	59063.3		PLENRSY	102602	19131.3
PMTR	35547.8	1652.74		RSYLM	144702	39051.9		PKFGVH	133252	60131.6		PNRHIEK	101837	23386.5
QWFK	35422.2	8569.51		ALRNG	143082	18114.5		NWFGRK	133081	19495.8		HFQARNI	101573	8690.37
YCVK	34402.4	2039.08		IRASC	142589	33293.2		RWQFYI	133044	17593.9		MRCDAYK	99635.7	9710.71
TMRK	33757	13542.5		VDRKT	140291	39857.3		YCQRKA	131010	22658.6		YWLEKRM	99500	17622.3
TKRS	32829.7	10476.9		RAWKM	135013	19332.2		RPWYLN	130468	26410.2		VYKQRGM	99434.1	16931.5
WCYR	32752.7	8204.93		ARFHI	134963	26674.8		SKGYWR	130019	30594.7		KARFISG	99414	26619.9
PMWN	32165.1	4633.86		PYKTD	133860	21408.1		RPKNGM	127336	29048		HVTMFKY	99038	5899.13
CYWQ	31672.6	6516.96		AMTRQ	133644	19668.9		NKRAFL	124464	35681.1		PLWAIKN	96807.1	2664.31
PKWF	30691.2	11403.1		IGRAW	131610	43480.5		VWKLFY	119333	43234.7		FTWNISR	96240.5	14742.4
HTYN	30644.9	2841.56		RWFSK	131145	16538.4		WNKFQS	115923	39638.4		GFWRDKS	95524.6	8581.08
WRFA	30526.2	10185.6		WLKYI	130712	16444.8		FWHMKN	115804	12288.9		ATRLMIF	94360.8	30077.3
IKQV	29933.8	2147.49		IPMVR	130289	25933.9		GYNFKL	113780	18780.2		GWFSQHR	94109.6	15054.9
WYRS	29825.3	16965.1		PHWYQ	129204	6191.72		GFKSAR	112643	22279.3		RSIHWAM	94049.6	3088.42
WHIC	29798.6	3728.65		YVRAF	129114	21661.1		FCKWYT	112575	33829.5		KINRCQH	93516.5	18173.2
VYKC	29756.5	30825.5		WKSPR	128755	15736.8		LCMRVK	109800	22092.6		GCWTRPA	93476.8	16573.4
GNYQ	29520.6	2797.38		MLWRH	128271	27281.9		SAPIRK	108239	13897.7		WACVRTS	93093.8	12959.2
IAWR	29419.4	12618.3		HRIGN	127311	8546.86		ALWMKR	107964	27782.9		IWRNYQE	92470.8	11017.6
WSLK	29330.2	15918.9		WEVGR	126461	35889		QMWNYK	103143	29666.3		QAMRWNT	89520.2	18642.8
KGHT	28958.2	3306.69		QWIVR	125618	11382.5		YFRHIS	100868	8980.65		PSFWKQH	88999.3	6292.03
WYLD	28773.7	5797.13		DWRLQ	124834	15452.2		RLPNFW	100373	23680.1		YPHVRLF	88221.6	21763.9
PHFM	28688.2	3636.84		PQYKE	124059	37894.8		PTVRWI	100251	26997.8		VNAFLQK	88214.3	9275.86
YQKT	28676.9	10081.4		NMRHG	122769	34254.9		PKFSCA	99092.1	30832.8		KFVCRSA	87797.8	24800.5
CFYW	28336	291.725		QVARS	122094	9024.68		PKCMRS	98317.5	30388.8		RKHTWIQ	86735.3	28471.3
KSRP	28289.3	4916.33		RVSIC	121123	46721.7		TYKMGW	97388.7	10800		RWVLIKF	86623.5	23652.8
HAQY	28237	10365.3		EKRQV	120392	41966.4		PSKWNL	95485.8	5652.97		PFLTSYI	86397.2	9822.42
RHIV	28095	1226.35		MPCRF	119023	31283.9		RPMTKL	94108.6	39083.7		GQDISRK	85511.2	20526.2
DWYV	27730.9	1403.82		RFYQW	118932	13598.7		HMRFSV	92568.5	11324		VWRNYCA	85200.2	3587.66
AHFT	27705.9	280.155		LGCRK	118640	41220.2		FHNKQS	91989.4	13679.6		VSRIYDQ	85022.2	12583.3
SLKC	27686.6	7872.42		FVARC	117136	25678.9		NHQAKY	91562.1	18808.1		FWLHYKM	83506.1	9787.72
NRYF	27500.4	8705.18		NMRAF	116987	25014.4		VTSWKA	89575.4	824.791		ECKVRMI	82110.1	19619.7
VQLH	27496.1	6238.58		YIFVK	116095	13897.3		KWGVNI	87927.4	20356.4		IFSKQHY	82084.1	13692.8
SRPM	27441.6	657.09		RHICQ	114957	52143.4		IQVWKG	87869.9	15432		YIFRMVT	81720.3	10986
ITCR	27381.9	7080.43		RAIWY	114730	28337		YMWRIV	86346.2	9075.68		LQWKFMV	80009	10035.9
IQNK	27221.7	17123.1		QVKFW	114665	16491.9		PNGSRK	85121.1	2082.02		TLKFYPH	79785.7	29677.4
KYNC	27050.4	10094.9		YWKCG	114567	5085.32		IVQHRW	83547	5258.12		MTFGWKI	79470.2	10875.3
EDYR	27036.2	5295.33		AQRGC	113965	38480.5		SKHIVY	81100.7	21488.4		GKHQINW	79300.4	8697.5
RPFD	26951	5000.08		IPKTF	113729	27757.8		VYRHCP	79625.1	8067.43		RHINFWA	79236.8	7014.02
FLHM	26917	5990.58		PLVYF	112228	13398.1		ACPKFH	78581.9	24826.4		FLSNRHC	79079.7	31737.7
WLPQ	26636.6	1644.84		RPNHV	111864	30173.2		AVWIRM	77486.6	17258		GVCRDKL	78979.3	4211.68
YIVN	26413.7	5996.29		RVLWG	111365	7288.79		HIYQLR	76877.1	15172.1		PHKSWIT	77560.7	7064.33
NKYD	26206.9	1219.53		AWKTY	109728	32771.7		CKGYWL	76783	3564.55		HEKRGLQ	77433.6	10302.4
TWSN	26110.5	7596.67		KAITW	109383	8343.95		WYTHKF	76566.7	11016.8		TRVQHLF	76274.5	18536.3
RWLD	26087.4	5044.03		VMRAI	109311	31551.5		NWKGLA	76324.9	3108.53		PNAHQFK	76192.7	7800.96
YVRS	26021.6	79.635		TRFIC	108857	22381.2		GTYPWI	75348.3	8612.19		LQSRVFI	75984	15877.1
CFWN	25920	199.47		EFPWR	108837	22800.2		KLSIPG	75181.6	3483.5		RAHYDQW	75755.2	2699.11
IAVR	25744	10745.9		SVCFR	108778	33339.1		RPAFTY	74966.8	5819.78		TFRGKEN	75300.9	6707.16
NREL	25682.6	4199.16		MRGTK	108762	22904.3		FKPMWI	74900.4	9686.22		PSAQKHC	74918.3	21782.2
LPHV	25647.4	3995.3		PYTWA	108722	8110.45		VFRCIK	74207.3	20023		NFKTMVY	74500.3	11312
GERF	25610.9	461.35		FNKPG	108492	30601.4		INRFLW	73161.2	10803.7		ALWRCMS	73358.4	18394.8
YSFT	25465.2	5923.77		RWFYA	108114	34663		LMIWCK	73159.6	9562.07		AKLPISF	73012.2	3798.32
YDFE	25399.1	6313.67		WKITQ	107200	21702.2		QIVHRG	72001.2	7198.25		EWFYKPD	72347.3	14012.2
HYPL	25341.9	1688.97		PRWDN	106522	16644.9		VYKNTS	71073.5	17767.4		RMSDYKT	72065.5	5791.96
HSRK	25198.3	8624.59		NTARY	106296	27785.2		HFWLQI	69563.6	7510.44		RCQKGWE	72060.2	13358.6
KLMR	25183.6	764.065		KLHAF	105473	50093.3		SMRYNG	69442.2	12373		RFVSLIM	71964.9	28223.2
VKWT	25048	9063		IGSYR	104811	14877.6		TQVHKI	69252.8	5090.93		RIMHKAE	71959.3	27452.8
NFKL	25013.8	4577.88		GMNKC	104707	2826.24		NKQWPH	68352.7	5965.44		KTRWFSG	71813.7	15975.2
MFNV	25005	2413.17		KHYVI	104687	15053.6		YKAGMT	67148.8	15392.3		KDMQRTL	71546.7	19012.3
KSTW	24964.5	7711.39		YNKST	104646	8763.84		VTYKHE	66592	11437.2		QHYNRDG	70885.2	15117.8
TYKC	24956.2	2865.17		VKYFE	103542	10186.4		QTFPWV	65966.8	12236.4		WETGIFR	70223.2	19235
VYRW	24692.8	1512		MNRGA	103448	17857.3		YCWMRQ	65789	5773.33		AIFKPQE	69314.6	11209.2
VHMK	24662.9	3853.44		SMKFA	103379	25256.5		ITRYVQ	65118.1	13567.1		PQFDVRA	68927.3	23334.7
YWEL	24643.7	686.255		KHFWQ	102487	4533.42		GSQFLI	64681	9747.14		WPQRNGF	67608.7	13694.3
FWTA	24608.5	285.17		DQWTR	102237	15506		HTQKCF	64281	16488		HRELPIY	67273.3	3864.47
AICH	24483.6	7225.31		PVWFK	102104	8420.67		LRGVQA	62762.7	13756.7		VFSRLTM	66520.2	13982.5
YNLK	24470.2	643.3		PIHLY	101938	17041.6		TWFSYR	62659	16011.8		YDAFTWR	66418.2	9805.84
KGLQ	24442.2	10726.8		QMNTR	100652	20678.3		TWRMYS	62654.3	16895.4		AKVQYLD	66280.6	7137.27
HYVK	24413.8	5758.78		IMHYR	100272	19623.4		WTICKF	62115.8	21310.4		STFHRAN	66110.9	14674.3
CWKD	24361.3	5107.33		LRSNW	100099	14722.1		HGLYAV	62109.7	10735.4		DKLRSPT	65854.6	8167.93
MNYA	24356.4	5532.54		FKSPL	99447.6	10015.6		IACKVR	61725.4	16188.3		SMVRPLW	65398.7	11378.2
HIPQ	24356.2	1052.64		KRHPY	98246.8	10757.9		TLAIRF	61472.1	14336.9		KQLVHMD	65222.9	13052
YPFI	24161.1	3251.74		WTQHN	98160.1	24460		FQNGRW	60804.3	13183.6		RYCMLHE	65174.1	13595.4
QRHK	24125.1	17863.9		WLHSK	96399.2	10836.3		RTLCVF	60566	4914.48		KWYEPTG	65072.1	13345.4
PWMI	24054.4	6769.58		KTMPY	95903.5	10375.4		LRQYWE	60314.6	2494.73		YGKSFRP	64495.9	18334.1
ERSF	24040.3	3291.6		MWKDF	95537.4	13901.9		FYIVTA	59621.3	9061.82		WQREPHG	64316	15477.6
AWGK	23923.7	2257.69		FMHWP	95186.3	24296.3		KTGAYC	58661.1	9208.36		HLWRYPC	64221.7	16344.3
HLWY	23915.1	7680.06		HWRPD	93920.3	3050.88		GCANVK	57943.1	6904.55		FQETWRI	64052.4	7217.21
FWPR	23863.6	9957.82		PWAIV	93631.8	10439.6		IKGTMR	57688	19942.6		KWTHLPR	63997.5	12301.7
LCWS	23813	2701.74		YRDIL	93003.8	17398.5		FGWVQM	57341.6	6934.42		FRSAPHD	63463.5	18720.7
KNMW	23712.7	729.94		NMKWD	92923.7	25793.2		IFERHW	57210.7	6372.06		PQFWVMY	63458.7	8101.63
CVKT	23655.4	14286.8		EHSYR	92866.3	14218.9		CVKRML	56772.9	18070.2		RIQVTFK	63205.2	11026.9
YNEW	23562.3	2390.85		YCKIL	92142.5	17110.6		LQSMKA	56578.4	13997.3		RDLHTQY	63166	8905.64
YTGW	23543.4	301.005		EWFTK	91911.6	20620		IAWSQL	56483.7	9693.94		RVPNEKH	63058.3	6825.83
VLYF	23472.5	1005.26		LAMRK	91896.8	43512.2		WLHIFN	56469.1	9098.62		DNSPRFC	63002.2	8416.2
YMAH	23387	1969.65		HMRQG	91746.4	25822.2		RWDYIT	56391.7	14764.5		QLSRTPN	62970.2	15169.2
DKNF	23383.5	4788.36		DHWRT	91548.4	15186.4		SYKTLW	56209.3	4505.84		WFPKIAD	62536.6	2090.07
RLMN	23295.2	19915.2		GKNSI	91467.9	11538.2		HQSWNY	55884	18240.1		LYIVATF	62283.2	14633.8
IMNL	23232	2232.03		RWEYI	91078	4158.91		PKTAMQ	55256.4	18368.9		YALIVGK	62174.9	6259.63
VKWG	23210.5	5897.3		KSWLY	90626.4	17026.4		PMTCVK	55087.8	13779.3		GHYQTVF	62170.8	8231.26
KPCW	23207.5	5725.03		WTFNP	90573.8	17593.5		AMFWQY	55011.4	22572.2		PAHQFRC	62105.5	10080.9
VYSF	23198.8	895.265		LEKHY	89964.8	23702.4		VQRAYS	54252.5	9651.04		TFHSREG	61739.1	9310.15
AWQV	23119.5	2312.53		LPFMQ	89773.5	6299.59		KIYELM	53702.8	11542		PCINFQL	61672.1	8245.6
TYFK	23113.8	6079.4		LQMKF	89720.3	11393		DYAMKW	53565.9	3042.53		LWHCPMK	61023.5	7125.06
CWMF	23110.5	9116.9		MLKQW	89592.5	3912.25		YEGRWL	53479.9	8384.79		ILDTRNW	60954.5	11241
CHTR	22842.2	3293.77		AKSFE	89525.6	3458.04		NSFLRY	53179.5	7899.22		KSWQPVH	60805.6	6887.45
TVKH	22723.3	3735.99		QRHTS	89370.3	21774.5		VDQRIW	53048.8	4358.19		HYCKEML	60577.4	11990.6
SFYI	22629.1	1278.99		WLCNR	89281.4	14807.1		DKLPWS	52586	12380.2		KLGNPRV	60283.4	4771.37
IANR	22621.5	4565.4		RLYFV	88985.8	12898.5		VFTLAR	52453.3	13359.4		ISPFWKE	60214.4	13985.8
AFKC	22590.8	3272.7		FLRCW	87959.1	17816.8		MYAWVL	51771.3	12058.2		PGVYTSF	60013.6	20852.3
SVHF	22580.3	6456.36		WYSVQ	87908.6	10392.3		SKYLRP	51518.8	14536.2		FRQIPAL	60000.3	7539.45
SPQN	22560.7	1348.47		RTMIP	87648.7	22429.8		NRHFLG	51274.3	3167.03		ARYLQPC	59911	22713.2
GSHP	22531.9	3917.71		NPFCR	87236.9	12479.9		MGFRTN	51188.3	4356.15		VSIQRNC	59642.8	19163.2
KDWR	22436	3145.93		FMYVG	87227.9	27191.6		GYMIQH	50470.7	6904.61		IKVLEWG	59410.9	10098.2
AHYV	22424.6	3629.5		GVYPL	86764.5	20474.2		VISGHY	50358.9	3779.79		IQPCYLW	59072	8252.02
ATHQ	22417.5	2058.97		LYKTV	86587.3	12332.9		CAVSRY	50095.4	1573.72		FYGEPKQ	58881.8	12753
HMPW	22358.2	6772.3		HSNTK	85383	16623.8		TPYHFL	49736.3	1996.3		SYDRHFV	58870.6	17181.6
YRNT	22314.3	461.56		PAEVR	85159.3	23086.7		KVMAPQ	49702.2	14566.4		QHMLPFY	58657.3	5703.35
HWIQ	22312.6	179.87		AYHNW	85134.9	1961.98		YHKAVD	49380	12287.9		TCIVPKY	58553	19534
KQSP	22292.3	9512.12		FYRGH	84892.5	31506		CGIARW	48470.9	7657.85		LKEFQIG	58489.2	8867.76
MHYQ	22192.5	811.14		SKIAW	84370.1	13604.8		LMFAHS	48456.5	8354.31		FQCKLEI	58478.7	5663.85
HNLY	22164.8	2546.42		CSWVR	84089.4	12281.2		QTVKIG	48105	3927.51		NRLKWIG	57997.2	4234.27
NIKG	22074.9	2422.37		TFKYS	84011.7	13888.3		VFILNT	48041.7	12082.8		SQFRWPL	57768	17528.5
LENR	22058.9	3658.2		NRWDQ	83922.7	11147.6		FGERYQ	47953.2	7270.36		CYRVWPT	57715.7	16226.6
DFMW	21970.2	4400.72		NIVKG	83717	19288.6		LKFVEC	47705.9	7588.1		CDFKGRY	57292.2	20222.5
QTWK	21912.1	5287.6		KYWSQ	83428	5072.13		VGFCIK	47631	13637.9		YGVLAMR	56503.4	16740
NGDA	21900.8	3258.03		PWGCD	82996.8	14146.5		KHPNSR	47308.2	5980.27		QWEHVYK	56430.9	19557
QKIP	21719.3	6874.13		PGDRF	82759.2	7197.01		RMNLDK	47226.1	9569.38		YSCKPLQ	55986.2	6217.46
SMFG	21718.2	1379.36		LYHGF	82550.9	13029.9		TFWPIY	47140.3	6935.76		LRVSNMQ	55008.6	11294.2
MFWS	21711.4	971.275		WAMHG	82167.5	26705.4		WTQFVM	46922.2	8046.58		NAFPYHW	54942.3	9671.78
DWRI	21646.2	4631.77		GTRNQ	81267.6	19788.5		PFYTVE	46876	10036.5		WYTNKHP	54572	13424.6
CIRN	21635.8	4118.15		YGSWV	80605.7	7050.44		HMSITW	46806.7	19271.9		YQAMFWL	54368.7	6704.8
ATQR	21617.4	6327.73		LSHFW	80405.6	10733.3		ALDFYN	46709.6	7187.27		KWQNGYI	54175.9	4118.25
IGFQ	21569.6	884.93		KSYIN	80063.4	10567.3		DSPKNW	46375.9	4857.1		FCREIVH	53977.7	14239.7
KVNS	21560	2122.88		WYSGF	79818.6	7416.97		DNYVFQ	45688.4	8105.61		TMAWILY	53786.3	8902.03
MFIW	21534.9	3259.12		FHRIE	79796.4	12292.9		FYAQMV	45130.1	8764.25		IWRPGDV	53264.4	6641.6
IQPK	21472.2	4619.62		LNAWF	79693.5	13566.6		GWQMSL	45032.3	11840.7		CRWQMIT	52892.3	5634.65
PVMT	21459	2904.1		WNHIP	79361.8	9514.86		VGYLAR	44513.5	3912.44		MNQKEVR	52852.3	17410.6
LYNF	21383.9	1142.86		WQIVH	79351.6	12408.5		WSQFTY	44384.6	8543.39		NFTYWHA	52845	8065.68
KHQG	21303.2	1938.15		YNCRP	79186.6	8074.06		SPQRTH	44248.1	8396.25		RNQTSDW	52771	6664.1
YITM	21273.3	5372.52		SQRYG	78914.7	6794.74		RCIQMP	44083	13636.4		FIYCPSN	52760.4	9661.11
RKEW	21143	7074.33		YLHNM	78236.3	19145.5		VGWFHE	43417.7	17912.7		RMFCYGD	52615.2	17303.9
CRPG	21128.8	5799.38		GAIYH	77939.7	10863.7		FARVQI	43108.5	2207.63		PGRATEL	52563.9	8980.29
MEWY	21085	3103.07		VWLHM	77626.8	8696.36		HIFSVP	43105.7	5050.86		SVILPFY	51984.6	19669.7
MQSH	21079.8	3584.1		HCWVY	77325.8	7258.88		SKVQAG	42980.9	5468.12		HFMCYSW	51944.1	7114.19
AKYT	20979.4	2027.33		LDKVY	76888.1	2974.59		WQTYSP	42959.5	5301.55		MLIYSAN	51726.7	5941.97
AIPF	20940.4	490.335		LAWVP	76876.9	6682.75		DYKLGM	42947.3	9380.72		LKSGPMQ	51425.4	5583.43
LMYP	20850.5	3272.5		AMHRV	76518.3	3075.32		DQYAIF	42627.3	6206.51		WAELRVT	51401.8	8843.53
CTRI	20842.1	1439.09		MHQYW	76473.5	6944.4		RNWPCV	42570.1	9951.31		VAWQIDR	51384	1395.53
KMQW	20817.2	6425.56		AQYVW	75894.4	10337.9		CSWHFV	42535.2	2155.25		LWNPMQY	51052.3	7082.9
GFQS	20795.8	2219.22		FGKAI	75603.2	8777.07		SHRCAY	42354.6	3984.38		HIWFMLN	50563.7	11045.4
LPTH	20792.9	1833.3		FRQGN	75333.9	19565.9		YKELQH	42178.6	1071.98		DAWCPSF	50508.5	19512.7
WRIL	20779.5	5145.23		YKPTC	75220.2	29616		AYFELP	42155.1	9762.59		FYCNLHA	50324.4	8723.46
AWLI	20777.4	786.765		RMGWV	74797.5	13384		GPHRTV	42068.7	6136.6		QFKMSVP	49705.9	5850.14
HMYA	20735	5777.69		RSVLP	74778	21493		LFEKCG	41984.1	7030.29		NHWCMKT	49511.4	10303.1
IREF	20608.1	2338.71		ISQKE	74748.7	4649.78		RWPGCH	41957	3044.07		VSYHICP	49373	6179.54
GLNI	20586.4	3676.68		YFRSV	74484	7092.2		IRPCFV	41822.6	4625.09		VDMNRIL	49256	6440.2
LFIW	20540.4	6279.69		KVFEI	74357.9	14859.6		YHIWVD	41560.8	14766.4		LQHIVGT	49189	1836.82
VDYR	20422.6	4015.78		ARSVP	74159.2	16962.1		EKRLNC	41458	8404.74		LQKMSPC	49027.9	11194.4
RNLY	20349.2	6511.66		AIRTC	74035.2	24157.1		LVCIPF	41330.1	13255.2		SRPCHYA	48928.5	32049.3
TWLC	20282.2	4898.38		WGQAV	73817.2	3439.22		KSPIQC	41165	16171.5		MIPAFVC	48876.7	6443.09
PRCI	20276.1	38395.3		RFQSG	73143	21580.6		SPNMHT	41054.9	13090.4		YKNSVID	48801.4	5742.05
LYCM	20238.5	5272.96		VMTKY	73136.1	9321.93		GAFKRE	41024.6	12125.9		VWYDHMI	48404.2	10402.9
YSNG	20167.3	2743.86		RFSIG	73090.8	25200.5		FVCWAN	40875.1	8159		QEHAIFR	48363.6	10839.1
KSGC	20152.2	362.075		FNHVW	72967.5	4909.14		WQTYCG	40810.9	7668.01		GWYQMLE	48207.9	3395.39
IMLF	20134.6	2607.41		NGIPW	72425.5	1289.39		PGYVIE	40676.1	7139.49		PKDVTQH	47569.4	19122.6
EQKP	20044.5	2010.12		GAWCN	72383.6	15018.8		YDMWHQ	40620.3	4962.26		DQRVSYM	47264.2	9588.91
FHGW	20042.9	1384.63		RPVTI	72266.4	16772		GEFYNT	40605.4	1791.99		PMTIVGL	47202.9	13493.1
TMSW	19974.1	3629.84		VGLKD	72240	18066.8		WGMTLQ	40431.1	11641.2		DVHWKMS	46826	11908.8
NMVP	19853.4	560.455		QAGKL	72123.1	4158.33		SCYKVM	40380.1	12277.7		WMGFYVC	46814.5	13006.5
QKMI	19721.4	2938.46		RKISG	71920.6	24097.1		FHGEKI	40180.5	15606.1		GKHWQVL	46757.8	15121.4
WHMS	19649.1	402.505		DKICR	71868.9	17836.9		LNGRYQ	40142.3	5546.29		PSKQAWN	46751.6	3499.77
ICWH	19578	6004.2		SHNRC	71753.1	6019.9		SLNAKV	40040.2	8206.48		VMRSECK	46293.2	11056.9
FHAP	19487.6	3836.01		FVNWT	70986.5	15316.5		HTYKSE	39820.3	7278.13		EWKANHP	46292.7	4116.4
ICSP	19433.1	6843.03		WCYST	70778.7	13128.1		NVAKSM	39806.4	5121.06		DRHIQTS	46008.4	7869.51
FWNI	19379.4	3415.11		LVAQW	70647.8	19161.4		ALRTNS	39791	9361.03		QDHLTWR	45908.1	9321.54
FSGY	19378.4	2755.47		NCDWR	70587.9	19075.5		NKSDWA	39734.8	7693.35		GKHCFAY	45570.9	7948.54
VAFQ	19299.2	2125.08		RWSTD	70454	3280.92		NKCTGP	39693.9	5244.32		VNQAFTG	45249.4	14667.5
NYAL	19283.4	3407.78		SNIGK	70402.7	12835.9		QYETLW	39302.1	16651		RPQNIGS	45111.5	4353.35
DWTF	19223.7	1332.74		QLYIM	70031	8157.54		TFWHQE	39301.7	10718.8		VWFIPDM	45048.7	7886.92
SETK	19192.3	5394.81		AQGIK	69975.2	14556.8		SDPFVQ	39092.9	8955.23		EIHWYSA	44865.1	4999.13
RANP	19180	1738.67		VCIKP	69942.6	2396.48		MAIVRY	39041.4	4424.83		IMGQPFA	44781.1	12465.3
PSHI	19115.2	4809.52		TLWHP	69933.4	10950.5		IMLDAW	38885.6	7587.42		IWTDHPF	44739.9	10213.2
HINM	18851.4	5948.69		GDKWI	69568.9	12581.2		FGVYNE	38480.4	10310.6		ESLKWVT	44719.2	4795.05
LEHG	18843	2195.67		HLTFG	69386.4	9905.78		KTNVQD	38061.6	10271.6		NLREGCQ	44655.3	6280.5
HITF	18696.6	786.105		HSQVY	69033.2	3696.45		SYATFE	37649.9	9565.02		NVHYGME	44270	10186.4
MVPC	18695.6	1178.26		RQYSD	68928.6	16011.1		KCSQVW	37456	6990.86		AMTWLIQ	44257.4	5983.61
RPIV	18658.6	2231.99		FRTCD	68283.1	12344.8		DYEWNQ	37238.7	5016.68		FEVYHAN	44188.2	7472.99
LDHQ	18591.3	3284.46		GNKAI	68084.4	5312.99		MTNQHF	37109.7	7353.93		EHYARDI	44176	6661.13
IRSA	18518.6	2447.75		LWCHT	67988.7	15121.8		KYIQCE	37016.4	2150.49		MSQTLFY	43975.2	5448.61
HRKG	18509.8	576.975		PGYWD	67710.9	10654		LYIFNP	36890.4	11321.7		DWKFNCG	43917.1	13114.7
FLKD	18466.4	668.74		CRHNT	66725.3	15441		YTPKFE	36825.6	7969.33		WRYSMNG	43773.4	7728.69
QKAM	18449.2	6152.57		DWRCS	66675.5	6757.16		DPRAMF	36694.6	2451.85		QDAHNSR	43673.6	8601.56
PAGW	18356.3	4162.14		FNEKY	66647	6235.53		TDILSW	36691.5	9541.25		WCNKVET	43554.9	3779.78
GRHA	18340.5	17336.6		YSTLW	66550.9	10924.3		EKCIGF	36622.3	13935.1		WQFIYCE	43298.2	5002.58
TGHR	18319.5	10639.6		VPDRY	66257.2	15431.6		CHIWTY	36534.8	3321.66		SRQTWCD	43170.1	11378.2
VEQF	18226.5	1668.81		GVFAQ	66206.6	7849.56		SVLAWM	36097.1	957.721		LIVAPQH	43144.6	19942.3
ETRC	18220.6	10.045		GKRTH	66041	47896.7		FHRLEI	35782.7	2133.25		KEHTFPQ	42905.4	8851.19
CQLI	18211.1	4882.08		GLHFP	65905.2	10070.3		DSCARY	35645.6	6866.39		DMRHGNV	42892.4	9840.37
LESK	18156.4	8235.05		RFHPQ	65422.3	35643.5		TGICFA	35593	2989.47		GFWDTIY	42691.4	3341.23
ELKN	18113.7	3003.48		IEHNR	65155.5	8281.71		PTYSQA	35496.1	5585.84		MDFPYNW	42629.7	6525.39
SPCH	18113.4	6589.4		YGTLV	65081.4	7088.4		FQRDKN	35431.9	10949.5		MTLNFQS	42598.9	5004.1
MQKL	18041.5	532.715		GHIYT	64736.7	9429.06		KQDHPL	35319	8738.23		GQDKRTC	42295.9	22998.7
MLHQ	18009.5	1856.26		PVYEQ	63888.4	7387.56		DTQWVK	35312.7	5320.13		NMCPYVI	42144.1	14947.4
WGTS	17930.7	7032.81		STKHL	63082.1	8996.86		RDTFYS	35278.1	12288.2		DQGVMPR	42099	10840.8
LMNV	17882.3	2561.67		SYQWL	63058.8	8365.74		HYEPIQ	35230.5	10513.2		MQRSEFV	42080.7	6518.26
NPVY	17877.4	3086.74		IYANV	62631.8	2810.5		DRIWKE	35156.9	7108.19		FPGMVWS	42045.7	10498.9
WEFM	17842.1	575.84		HPTFM	62539.3	2936		SYAVDH	35131.7	4382.9		QRYIEMC	41982.8	550.318
ALGH	17835.3	1373.87		WDLKI	62385	9136.36		WFCGIA	35107	3383.56		WVGEIHN	41980.2	6485.2
IFPK	17819.6	2734.06		LAVFP	62026.7	7676.74		DWLIHT	35059.7	9121.22		GTYWSAD	41836.5	10083.2
YMEQ	17656.5	4130.89		ESCPR	61939.1	26833.2		SPNMWT	34850.2	5182.84		CGQRAMH	41582.5	13974.3
HDKI	17653.7	3236.23		PVIGQ	61626.4	6525.56		WQAGSR	34710.9	13689.3		GAMTKQN	41147.9	11764.9
DSIK	17621.3	897.87		LGIQW	61467.2	2686.42		SFLIPM	34648.9	4380.17		CWHSPNK	41091.4	4172.38
PNAS	17541.1	402.83		REPKT	61249.5	6665.91		AHSYER	34597.9	7974.31		YSHEIWL	41047.1	6931.72
RETN	17519	2011.12		GAWND	61248.4	12340.8		VGYLNC	34497.1	4378.73		QEHFVWL	40991.2	4223.23
DIGR	17459.5	6250.4		KMVQI	60935.9	4101.43		TVIMPY	34454.9	6057.26		LMHPYQG	40824.5	11827.8
RNDT	17415.8	1767.07		FQSMW	60907.6	9051.88		EIRPSK	34436.6	1389.61		NGEQKSY	40793.7	1225.31
VIYE	17394	6735.87		WTLSM	60663.4	3929.49		GQFRPY	34414	4660.23		EPGTVRM	40706.9	13403.8
PKNM	17379.9	2978.38		FEWQT	60637.2	12593		QPNRSH	34174.7	10170.1		WGLSCDM	40667.5	7830.68
ERDY	17377.5	7490.49		DNKWA	60452.6	3920.01		YPWSDN	34165.5	6732.08		FIYECDP	40618.4	14221.2
WMTG	17331	546.85		RLKTP	60387.6	32573.3		NAYCLH	34139.3	7229.22		FLIEHQC	40616.5	5332.96
LGNP	17303.7	817.445		DPNKH	60335.4	4101.96		KPSDRM	34076.1	4681.23		MVPRDSF	40538	12146.2
AHLD	17260.2	1892.74		VLWMD	60150.2	6004.38		GDFEQH	34064.9	8505.11		SNPTIYG	40287.5	7246.14
CIYW	17219.4	653.975		CHFTK	60121.4	22308		IMCYTA	34013.8	14896		PDWNLIG	40266.3	2883.44
HLTY	17182.9	2822.92		HIWEA	59522.2	6036.27		FPMCVL	33828	6368.47		RHSVTKP	39851.5	3182.43
MGTR	17099.3	11438.8		YCAWG	59256	3084.92		EPYQCR	33395.2	1868.97		KVEPFWT	39844.4	12768.2
IPQY	17088.1	167.395		SGWQT	59097.9	5990.55		DIEYFN	33295.5	3098.71		NAWLYEC	39816.6	6397.65
LIKA	17000.9	22806.6		WMTVG	59067.4	8524.82		DGFSYE	33166.9	5259.6		WTLQVFE	39640.3	8728.76
GPMF	16964	5912.43		SHQNK	59062.4	10467.3		QRMVIN	33061.9	6168.2		QKNCFGI	39544.8	14572.9
EDVY	16927	3790.93		PYVEF	58888.5	9497.07		NFPTRL	32856.9	13284		ERHSMGL	39513.4	3461.6
RWYP	16895	3503.64		WAIFL	58850.3	7707.76		HMRWSE	32764.9	12147.7		EDQSWYK	39399.5	16489.7
TWNY	16832.8	754.78		VTFQN	58320.5	12348.4		TIKEAS	32728.7	8338.28		ANRGPIL	39348.9	12106.7
PQIL	16829.7	193.2		NIPYS	58262.9	11213.3		PITRQN	32562.9	8640.24		LFWCAGP	39340.7	9038.21
TILA	16818.6	3982.9		VGLMF	57997.3	10102.6		GAVHTC	32099.5	3453.07		GWEAKDF	39276.6	13147.1
LPST	16788	516.665		GPYNT	57889.7	3730.33		WHPLQD	32086.9	4901.17		LFWVEMS	39255.5	5823.78
CWHT	16782.4	5451.4		HYTVI	57634.6	11661.3		IAPCVR	31983.8	6341.42		KNLQDIF	39215.3	17227.4
TCNF	16676.5	2402.54		KFETY	57462.8	9410.81		QEDSGW	31968	11686.1		VKPENGF	39208.2	9894.76
GRMS	16592.4	813.415		MGLFY	57433.6	5389.52		ILCDHV	31965.8	5453.13		MHVGFLN	39206.2	11910.4
MLDW	16516.2	888.29		KAPSQ	57360	7305.59		EKIAQH	31932.8	7140.09		FCLIVAH	39178.6	17079.7
YCEK	16499.3	3053.17		NASPF	57127.1	2300.22		DFWYIC	31928	11759.8		MNQLSKP	39013.9	4646.7
LICF	16492	1246.69		LGASY	57044.1	8152.7		ILFPMA	31923.5	10377.5		LKMEWAT	38966	7505.72
NCLR	16437.1	2479.64		NTLSQ	56803.6	11357		MCIYPA	31793.4	2217.93		YPAHDGQ	38952.4	5902.48
GLQY	16430.6	2383.91		RNGAS	56500.4	19252.9		RSFEPH	31705.8	9512.04		RSTDNLA	38915.2	7421.1
TERL	16385.2	6343.18		TLWSP	56472.6	8055.25		KNHRDM	31673.4	9108.77		GWPLEKS	38843.5	11488.5
PFEY	16355.3	53.185		RMCPL	56456.1	7359.68		PGSFNH	31555.5	12534.3		GWKMDLH	38798.1	6194.39
THWL	16222	3989.27		NQWEL	56395.4	7733.86		YCEDRK	31492.8	6274.65		LQCAMVF	38777.4	1214.31
NVDE	16145.8	2012.35		PNIQS	56176.7	2275.3		WNPVYQ	31358.9	198.91		GQSIDFR	38517.2	8263.77
ARQL	16138.9	2939.94		TRKYG	55820.3	15745.3		TNDSRI	31341.2	7931.25		IFQDEAK	38395.6	10265.7
DYPC	16082.5	695.265		KGAFD	55541.1	7586.35		EINAHV	31306.4	9949.01		DNGHTLK	38254.3	7230.47
PQMH	16011.5	6745.43		DWLGK	55348.1	4450.05		NFSEWT	31246.3	19254.7		PICHVND	38083.8	9378.37
QMLI	15956.8	197.57		SKVTQ	55231.2	16247.1		EYDPQW	31237.2	10131.2		THNESRL	37815.3	16690.2
NEIS	15938	347.15		AHLFC	55062.2	11802.6		AIDGWL	31226.2	10190.7		FNERTCV	37754.1	3646.72
IDYC	15936.7	4001.03		TRDHY	55059.2	7126.35		YCHDSA	31146.2	12029.9		QSFATPG	37673.8	5059.54
MDRT	15912.9	4768.53		TIVFQ	54297.8	1913.38		VDSYHK	31145	5077.5		EFQMAWY	37419.6	6672.28
MNTH	15903	746.015		WAYTC	54071.3	4126.69		FPTVCW	30940.4	11926		YIERDFS	37342.2	3288.08
GSPR	15849.5	15849.5		LFYIE	54055.5	3673.9		AVWNED	30833.9	8314.83		SHFDTYG	37240.7	6398.82
NWQT	15843.7	341.175		GQNAF	53984.1	1098.87		NQECHL	30811.6	11061.8		SLGATRE	37097.3	6501.79
HDRI	15831.4	5230.38		NTPQH	53620.9	4463.77		PNMGIR	30747	15123.7		TGKLEQY	36967.6	8218.67
VYEH	15757.7	4505.22		EAVYF	52687.9	5763.04		IFGEPH	30597.7	3994.31		WNLHAPC	36637.9	6314.13
FQCN	15706.9	1382.57		FMSNL	52281.3	1815.31		LGQFSC	30489.4	9661.28		SKIGPMF	36503.3	2618.94
PQCL	15628.4	1405.44		EWHNI	51676.4	10878.4		ETSDNY	30413.9	14372.2		RFPQHDI	36407.3	31192.8
CTML	15550.1	3903.51		RMSDL	51503.3	6061.5		AMTSKQ	30240.1	16454.4		CPGRHND	36400.9	12034.6
LGDH	15462.6	624.6		THNYP	50895.5	13082		CWDYRM	30216.1	5202.73		QMFVGTI	36336.8	10743
QMCW	15365.7	1568.01		WFGED	50846.6	4887.81		VEPFCW	30169.2	7689.75		SKGLAVT	36255.4	11400.9
DMNH	15365.6	1801.43		HEQIW	50618.5	8517.32		QMFTCV	30139.8	2982.16		VKSDMHQ	36038.2	6833.73
SIEF	15230.2	689.195		GAVIL	50311.6	2230.68		EPYIRM	29983.4	10030.5		RTGDCWI	35961.6	7109.99
VYGI	15226.9	5685.68		IAMVL	49844.1	10383.7		LFCNIH	29789.3	13629.6		ELSYPCI	35951.8	4327.97
AGFC	15197.3	3394.7		GKAEL	49788.8	3854.78		CIEFVP	29483.7	5286.1		VAGWCQK	35701.2	5783.1
NSQA	15162.7	759.25		SDVRI	49749.2	6259.39		ECFIAN	29441.2	9845.45		LYHCMEI	35605.6	2009.85
SGAI	15127.4	1143.96		HLYEM	49608.4	1750.03		THCNQW	29379.6	5540.21		SNWGMQA	35230.9	15507.6
YMAD	15127	1647.98		VYGDP	48843.1	8054.56		QLEKFS	29340.2	11143.6		HGCFTWP	35078.7	1931.16
PNQT	15126.5	124.155		AYSMP	48832.6	10515.9		IHWMQD	29100.9	6246.86		TLQNDFW	35000.4	15972.3
NMVS	15085.3	1138.89		PNVST	48048.1	10830.8		EHCIFS	29053.6	9636.59		ELNYTQP	34958.3	2413.8
QAFP	15077.5	4307.91		GMVCF	47592.2	5355.22		QDTSWY	29052.7	3428.79		AITMQFN	34771.6	11247.8
FHCE	15064.6	5105.55		MDCWY	47477.9	6427.45		YWNEGS	28897	6801.34		KRMPVWF	34664	12364.2
AHKP	15020.9	1191.57		KLDNP	47465.3	6679.65		QFSDRV	28874	8848.79		QCKWEYF	34638.6	13693.2
CWND	14963.8	2524.13		HDFVQ	47218	2962.43		VGHTYM	28834.6	2132.6		HTMERIN	34491.2	13314.2
CVFI	14916.7	180.96		QESRI	46791.5	5874.16		SFNQDT	28785.3	8752.73		SDIYGHA	34486	2786.62
RPNE	14902.2	7293.98		NLWMD	46760	9431.65		YLVEGW	28660.6	11084		DVKSNIQ	34443.6	10151
ERPT	14889.9	3466.38		EYKCQ	46559.4	7256.22		HWNGDL	28656.7	5250.93		FVADPNL	34414.5	4927.56
TYQP	14711.1	1788.48		FYPSE	46421	9970.78		QSFTCH	28577	11433.7		EIRMQHC	34143.1	18278
RATN	14682.7	3190.79		PMASL	46233.4	5658.83		QCYPAV	28550	5993.12		FMQATLG	34040.6	3178.58
SMYT	14678.3	2455.83		QGYCP	45508.3	12196.9		PHGFER	28504.2	4680.07		IWMEASL	33931.7	11379.5
STAE	14652.1	5518.81		EIMRV	45277.1	6546.81		HRQTMN	28223.4	11481.5		WNLDVAY	33816.9	14704.9
GYRS	14620.4	40027.4		SYDFP	45035.7	5561.85		TFQRAG	28102.9	7150.62		EPDIANK	33684.3	11364.4
WMEG	14591.7	1123.06		TSGYH	44969.2	10463.5		HTGYVD	27842.2	3996.41		CDPNHRW	33544.3	13553.1
FEDI	14570.6	2880.53		HTGIL	44884	9180.2		RADGYT	27429.5	8893.96		AYLGPMT	33434.7	11817.7
ELCW	14561.4	894.155		MSYIA	44849	764.769		IQYFEW	27332.2	8465.19		TVASYLG	33350.5	4540.93
INLA	14544.8	2154.61		IHMPN	44773.1	3486.18		DNRTAP	27267.9	4295.51		SCPLFKR	33072	19685.3
GWQC	14473.5	5436.03		EGWTI	44414.3	10681.3		WQICDV	27200.8	6230.67		KDHYIWC	32878.2	13600.1
REML	14472.8	310.48		EHMWL	44354.4	4378.51		YWRPLN	27022	3532.93		CILNMKF	32718.4	10706.9
RDIP	14430.6	37.775		FAQEV	44333.3	5954.15		HWSCRE	26957.1	2615.4		DIERSTW	32655.2	14259.3
ELAV	14355.4	2269.9		NFTYE	43797.8	16222.4		CYEWFD	26896.2	2601.23		IMWAGND	32650.8	8046.32
NCMW	14338.5	309.09		VIGEK	43699.1	8154.89		SYLMPT	26864.5	6561.1		TFNAIML	32625.1	6370.55
YVQD	14319.3	1949.35		SACKN	43674.9	12689.1		QYNMIA	26767.9	3324.93		DICFNYA	32584.6	4832.44
INCS	14246.1	2688.57		DSNGW	43334.2	5308.28		WHTGEL	26751.3	12881		EVQAIKS	32121.5	13394.3
SIGM	14243.4	913.445		EFSVP	43212.7	9087.26		LMANPV	26650.7	6394.88		GPNLHDS	32082.6	7522.53
MLYG	14150.3	3320.08		PNDIY	42873	3679.49		QEKFIC	26577.7	6919.56		YCELIAP	31827.4	9908.46
EGQP	14066.1	6.755		FMDVH	42802.6	6385.78		HLDMCW	26415.3	662.479		HNTVWEF	31335	11741.9
FNDL	14034.4	3837.44		DSFQK	42577	6140.9		TKCGVN	26389.6	862.419		RMEHIPC	31261.3	3673.75
WCEM	14014.1	8520.46		MVHDY	42422.7	13145.9		KEDCPM	26342.1	3389.78		NDKCGTY	31010.1	10490.9
HLND	13992.3	1127.42		NILSC	42121	8320.88		IDQFWT	26270.2	9724.85		DNSPYTG	31005.9	2839.93
NVCY	13968.7	1523.1		ENLIK	42097.1	9339.54		CLEFSM	26259.8	4961.2		MVIQYPT	30990.8	5862.37
MGQS	13927.1	6882.06		REDGH	41724.8	9866.7		VFTNER	25987.5	4974.25		MHQTIYE	30949.5	12817.6
KPHG	13895.7	6731.77		TAYQN	41722.4	6078.08		EQKAVG	25886	9041.36		TDNKSFM	30908.4	11993.5
EVSA	13880.5	6340.16		SHAGF	41512.1	6396.46		PAHRLD	25704.5	3393.02		EMWYSHA	30634.2	8492.55
DARI	13814.7	3721.2		VFSMI	41441.4	4394.72		HDRMWS	25673.2	7788.32		PDAGIYW	29927.2	4709.69
DCNE	13789.6	2891.74		SMGHA	41346	17780.5		ISQGVC	25547.3	7475.29		KGMFTPE	29879.6	12812.5
DKMA	13723.4	5590.84		DHWSQ	41306.1	5332.42		EVSAPT	25540.5	9914.6		GRFSNVA	29801.8	11659
VELG	13628	2797.02		TFMKE	41245	5721.78		SDVYQN	25419.4	3969.53		DMSIPNL	29653.2	7789.48
IPEY	13527.9	3105.67		RCKVA	41156.7	30145.4		GSAELV	25391.7	6151.14		QSFHVDE	29605	11597.8
IRLD	13514.7	326.24		VSMKD	41099.3	9174.08		VLYGES	25307.6	2936.87		WSYEVNC	29453.9	8965.45
APSI	13490.3	3751.55		AMTHF	40584.4	2932.92		PERDFY	25188.8	1615.49		DSGIFQH	29339.7	1881.13
TGMW	13484.6	216.515		MDRNG	40205.9	14357.9		FLGQVM	25172.4	4432.73		GKDIMWT	29278.7	4546.73
WYPV	13478.4	1092.97		MSHLV	40121.4	8474.69		CTNSML	25000	2735.23		IDTFASH	29235.3	2377.86
NDHT	13469	1709.77		CRNGF	39876.2	3480.85		CIMDVK	24898.7	8206.74		VDGIYTA	28917	10227.3
AQYE	13461.8	2193.76		YQTIC	39798.7	7203.98		HKIRDA	24791.3	1543.4		HTIGMAL	28910.1	4996.25
SRPG	13408.1	6413.58		VMAHN	39487.7	9735.15		MICNGT	24776	6227.83		GYHPCVN	28680.6	10651.2
CVWK	13398.3	2263.33		EPAHY	39477.8	5277.16		CGAPHI	24732.3	5906.95		HCSYQKM	28530.2	5176.47
SQMW	13390	3255.93		THMVF	39272.3	8925.16		YHQMDG	24724.5	9533.72		NSDAGEF	28509.3	17682.9
ISNP	13173	216.03		HQPAV	39174.6	8813.77		MSTKAP	24526.1	15250.4		TKWGMEN	28321.8	9817.07
RSEA	13167	731.055		CFGIS	39173.6	8189.48		ERGIDW	24477	13582.7		RGTYCQS	28214.7	6411.48
SMTF	13155.2	1546.32		SKTAC	39049.4	6256.04		WEGLVM	24348.6	9518.55		AEHCMRL	28164.6	6542.82
KQYM	13144.5	4314.06		AVSNG	39021.2	4501.48		RGNMDT	24294.3	4739.99		GWLPDKC	28114.4	421.598
ECKV	13091.1	3283.48		VLPEI	39003.2	5833.74		ACHNQR	24228.5	6912.13		HDRCMSI	27785.4	13774.6
DNRV	13091	1364.93		FICMT	38652.3	6760.57		YCDMVF	24220.4	4117.65		PKSHGDC	27714.7	5909.58
SVAQ	13084.9	4225.14		PHIAD	38634.7	2048.46		WCDNAP	24174.2	7166.14		VAERHCY	26840.3	10917
DHRQ	13076.3	7901.29		FNLEV	38545.1	2976.97		GVTIPD	24165.5	6415.39		GVHDMIY	26691.7	7537.33
CHNP	12937.4	1310.47		VLCSN	38185.9	6603.15		DAFCGW	24121.9	3755.35		HCELMFQ	26630.1	5998.74
SLAC	12928.5	784.23		SIQAV	38137.2	5484.71		TDGQSE	24023.9	4521.18		EFNDWKT	26452	4855.71
RSYL	12860.2	5106.01		YGCSA	38053.3	9280.88		NYWCPR	23771.2	10775.1		SCKNPRA	26402.8	6685.13
RVWS	12808.6	2726.52		VMCLH	37626.9	4318.59		YDAGRN	23732.5	8316.44		WCLAMGE	26350.3	4317.98
KSYQ	12769.2	7624.09		AVCTY	37557.5	8770.82		SWYQAT	23689.5	5917.65		QFEKVTS	26107.6	7207.84
TNEI	12767.1	3161.66		EWSMA	37468.1	7088.1		NGQPRL	23646.5	2572.66		AMSWVCQ	26052	7223.62
NKCD	12745	2682.09		INDYQ	37326.8	8916.55		HLDYFN	23636.9	3104.7		FVTPEGY	25946.5	8186.22
NDTM	12737.2	479.81		SETFH	37289.2	7851.56		KEPMWC	23566.3	6532.04		INTCSAW	25646.7	8789.37
GQPN	12721.8	1417.37		ASITV	36789.4	5001.48		CVFQAD	23557.8	686.955		VPMAYHD	25623.7	3734.21
TKGS	12705	1442.51		RKNFS	36742.3	21219.1		GSENIR	23492.2	6864.93		GLDAVFS	25541.2	3900.89
GQIS	12693.4	5138.41		PESRD	36725.5	2519.53		YQFGMS	23445.8	4912.71		FNPTLQC	25514.7	9210.66
CAPK	12649.4	3240.58		FESPN	36652.3	4862.81		SMLYEK	23444.4	8026.2		MGADRVS	25368.6	12343.3
TNIE	12633	4205.06		GDYNA	36606.6	11777.8		DTLICK	23284.5	1343.87		CRGEVAN	25264.2	3647.96
KCIA	12602.3	3642.12		EQNHV	36429.7	7262.09		VCEGKQ	23275	4565.33		KCDNFSG	25122.2	11506.2
KYWG	12595.2	21561.3		YIEAS	36072	11730.6		VYCSRD	23058.8	4800.08		MLDTCYR	25083.5	18236
MNVS	12548.8	4293.61		HSVEF	35900.2	760.681		LCVNTF	23054.8	11647.4		WKCNEDY	25075.7	5559.5
VLSG	12502.9	417.145		TPMRD	35865.2	8187.87		QVLEMF	22969.4	3050.14		NQDAELP	25034.4	8390.16
IWRH	12466.8	4488.71		IVDYH	35460.6	11059.7		LYMIAN	22742	8647.9		QVEIWTP	25025.7	631.126
DSWM	12447.7	3643.75		TKCHR	35274	24507.4		VCLSGP	22652.4	10799		EHCWGMP	24991.5	9764.65
ASQT	12438.4	3214.53		DCKVI	35149.2	11529.4		MAPGEQ	22503.9	5596.92		QWPLSNT	24706.6	8040.21
SNQD	12321.6	989.65		YTSEA	35086.6	3385.54		HGYPDI	22502.4	955.772		CHSLIKY	24443.6	23857.8
CTYD	12274.3	2363.98		MDGPF	34958.4	4923.81		CSMLEH	22446.3	6775.84		CDFGIRT	24301	4653.99
AKDC	12240.1	3142.71		SKCTA	34851.1	3386.38		GHCILQ	22395.3	5081.42		DHLYSAE	24201	3656.78
MRAS	12234.3	2366.51		EDPAY	34833.7	3773.95		QFVGMD	22268.9	10412.4		EKTGWMD	24166.8	7554.6
GSDF	12219.3	1235.94		KTEVN	34597.6	4054.67		CVFLGQ	22228.1	7990.85		EDLHVNI	24052.8	7602.45
RYGC	12207.9	11746.5		ACDWF	34239.4	9537.22		YQCVGI	22106.8	15038.7		MSLTGEW	23953.8	8435.99
NRAC	12196.3	5330.5		CSVFI	34049	4896.29		AEIHNS	22074.4	15083.1		IEYVDWL	23723.2	3616.28
CERG	12189.4	1724.29		VPMHT	34048.7	2128.52		FNGYED	22023.9	8802.22		PDMHWEL	23697.2	1936.33
KYLC	12136.4	2014.42		TIVEF	34032.5	3039.68		LEGDPA	21977.8	9687.53		DLPCMAW	23574	4794.02
DSTP	12082.7	4235.06		VMEIP	33832.3	4872.85		EPTYSG	21780.4	9500.42		LDAWHEK	23282.2	8862.44
CMIK	12069.5	2223.42		TIGYD	33828.2	7767.77		FLGERH	21762.4	5197.7		SPMDEYW	23179	6318.36
QKIF	12063.2	7417.18		FDSAP	33717.7	7350.8		DMLRCS	21732.3	9050.55		RDISNAC	23118.8	3884.29
SRIC	11867.1	7789.97		YKEDL	33615.1	3567.87		YDIHLV	21643.4	5675.38		YSRCMNK	23061.7	12708.2
VGHD	11864.5	952.26		YMDIV	33540.2	3302.15		DPTSRG	21637.8	4498.32		DTKYVAE	22898.2	8119.86
VTQG	11862.6	4017.18		GTNYE	33464.9	3093.59		GHYQDP	21618.8	4135.12		DRHNCEF	22760.7	5326.69
GIEC	11851.5	529.915		IMLGE	33156.4	3206.09		AMGSLR	21412.8	10538.2		ENDHVYA	22688.4	2353.51
GEHS	11829.1	1737.58		TCSFY	32978.6	2329.22		PAKEQD	21298.7	2505.83		QMPKHNE	22571.9	8999.15
DCFI	11824.2	2922.87		YDAGI	32898.1	10873.9		MRQFSD	21163.9	5571.17		LDQFGCP	22479.1	10062.4
GYSR	11789.7	3229.51		HSEQY	32889.4	3795.49		NECQTY	21093.8	6575.09		MEHTLNP	22299.3	11028.4
TINA	11693.2	6799.74		PCTHS	32826	5277.92		NFRPGD	21068.7	8334.38		LGIDSEW	22190.4	14831.3
DPKQ	11671.9	6611.97		GCTFD	32720.8	6618.46		CVFSAN	21014.2	8226.28		LCQNTKA	22147.4	8926.82
LSEF	11556.1	1849.99		FEMNQ	31870.2	4838.1		LQHADW	20992.5	6616.49		EKDWPCR	21932.9	4271.36
NVLW	11539.7	281.47		GSPLD	31639.5	9214.49		QPHCMA	20770.5	2091.43		MWKNTDE	21720.7	11186.7
FDTI	11538	1326.98		HEMTP	31634.3	1963.41		LCTRSD	20705.5	3245.05		GVEDMIK	21696.4	10435.2
WARG	11525.1	1591.32		EKAYD	31553.4	6016.6		KDATSN	20668.9	7620.28		SENALID	21538.2	6944.46
MIHD	11509.5	1728.49		ENKPA	31489	9672.11		KAQMCE	20629.7	12099.4		RDVGMSC	21461.8	6023.57
QRHN	11442.6	2608.37		VGDLS	31465.1	10322.2		CSYMAN	20508.6	2920.33		DYECKWQ	21116.7	9878.01
GLKF	11399.3	13218.6		FVCAE	31426.2	7379.89		APFIND	20492.6	9732.62		GPENWSH	20992.6	12373.3
TAHP	11331.5	6266.64		LDCHR	31421.3	3445.74		MGRDSQ	20492.2	7466.26		CSHLYPM	20728.8	10444.5
EFAI	11320.7	4244.42		NGITC	31334.4	6581.96		TAWKVD	20455.1	5168.75		FDHMPSE	20695.4	8883.26
FNMI	11309.3	1231.87		YHCSQ	31248.2	6129.24		TVLFEC	20400.1	2904.47		CIHKERW	20396.5	17954.6
CIKQ	11256.5	2479.01		DAHNV	31227.5	3613.31		NEDCAF	20266.1	3827.44		WPCMILE	20297.8	10115.7
GETH	11197.6	4292.44		ELDKP	31215.3	6307.06		EYTPSR	20226.9	8407.92		CNIEGWY	20092.5	12166
HPDV	11184.9	2481.17		ESFTH	31175.6	4611.58		SQCFVG	20205.2	9783.41		QVIEHAW	20015.7	8426.1
CKQM	11153.5	921.35		LGDYQ	31066.2	4172.03		SQMGER	20078.7	11042.3		AEQYDVF	19983.9	16272.9
VKDC	11086.8	761.09		VNPSG	30782	4750.61		YINCGT	20041.2	8570.66		TCIPDSW	19942.5	5898.75
LDNI	11015.1	4284.59		AGEYQ	30464.6	4864.62		FDESAN	19935.2	7576.24		NKCELPM	19907.6	8641.3
FPIE	10958	1685.86		MGDQY	30423.1	592.41		EKCDRA	19921.2	2273.54		AEPMQVL	19845.2	14715
IHCY	10922.2	5537.47		NDPAT	30390.7	9607.02		MESLWR	19896.8	7200.99		FECVTMP	19757.9	5459.02
TFAK	10915.9	889.33		ESLPK	30255.8	867.716		CMEPHG	19890.6	7348.48		FPCKEMG	19723.2	3672.42
LECS	10872.6	1421.05		TNHAM	30162.4	5439.88		EWKNLD	19788	14044.5		QVRCEPS	19533.2	12447.3
RCGP	10850.2	12935.4		HTGEY	30114.9	6181.3		ATGWDH	19629.9	7896.09		TLDFECW	19179.1	4305.13
LTCQ	10834.1	1426.65		KIETD	29995.6	7332.77		HLQTEI	19594	5763.02		HNPQFCM	19130.4	17291.7
LFKA	10788.4	10934.8		SGRED	29562.3	8202.2		DEKQPM	19471.3	5044.57		ATGLDKS	18715.6	8750.85
RSVH	10692.8	26897.7		DITFC	29490.2	8082.36		SRAMDK	19449.9	5135.72		ADMWQYH	18468.9	5748.58
FTLI	10564.3	1820.28		DKIQE	29236	13757.1		GEVCAH	19413.6	7679.47		VEFMGIC	18408.8	3043.43
PTGM	10514.2	2227.36		PNEAY	28822.8	11013.9		QCKLMD	19161.6	7677.42		HPDRECF	18306.9	5494.38
MDFV	10451.1	2260.84		HSDER	28785.3	5208.83		CEPFHL	18880.2	6331.2		QLFPEMA	18129.8	8903.84
QSDI	10405	2268.96		HVLEA	28633.7	5506.8		PSDQGL	18654.9	5270.26		CKYDLFN	17930.3	9410.32
SCHI	10279.1	5320.42		TAYCN	28580.3	10511.4		QVTLNH	18631.9	5625.41		HVLQDTA	17927.7	6404.02
TCGR	10158.4	282.635		KTDVA	28494.5	7028.41		AETLCY	18620.4	10137		TAHVLMC	17701.4	8394.17
QVSA	10129.4	2437.57		TPMQH	28437.6	4436.01		VAETWP	18582.8	6922.59		SYHECVP	17681.2	10917.6
LSDC	9889.64	2675.07		ESGFT	28252.4	8754.81		QEHPLV	18504.8	4515.06		GSLQIND	17595.9	3304.26
KGFE	9879.42	746.34		EMGFY	27859.7	5009.25		HWDTQI	18353.2	8703.92		CRVSEIG	17532.5	10673.6
TIQK	9723.94	5337.54		ICASV	27702	2291.44		YDQMTP	18292.4	9043.55		TDEHNVG	17329.7	11757.1
QVGA	9723.72	2891.59		IMDTL	27638.4	9590.02		MGNDPF	18241.8	1918.51		SVGLEWM	17321.3	9067.53
IKLG	9707.17	8787.76		DMGEI	27340.7	4651.98		MDYKGS	18239.9	2157.17		SAYCKNR	16763.6	16603.2
IVND	9702.97	1139.81		LIDTA	27156	4227.03		MLVAEF	18069.9	7371.98		PHMIESC	16714.9	5218.7
NHFE	9697.49	2266.05		NDWEC	27129.3	8224.74		CLSNKE	18067	4548.44		CQDHFSK	16705.5	10575.9
VPEH	9682.78	3240.9		PMEAH	26825.3	12479.9		DMREVW	18016.7	10115.4		IQEVNFC	16579.2	3304.43
SVRM	9675.33	14463.5		CYGPQ	26476.3	11569.3		QTIACP	17969.6	8670.04		EVDLHYA	16525.9	8597.73
TLVC	9486.07	3129.07		TYCSL	26335.1	2292.7		FVNDET	17870.5	5620.85		YRHLCIA	16098.6	38091.7
CRHS	9421.49	1067.24		PEQVS	26219.6	2642.36		SCAIMG	17825.7	6043.49		NDQESCT	15916.5	8650.35
CNVA	9394.71	3767.87		STNQE	26044.4	13103		LDVYCP	17763.6	4313.61		WDAITMQ	15584.5	5394.1
EHCW	9357.71	2698.38		PDVES	25502	3689.36		NFTACY	17709.9	6320.81		TAIDMVQ	15321.3	7819.84
CGNV	9025.69	623.17		TCIDY	25124.5	6600.33		CRMEIL	17683.9	4385.34		TVPDHGN	15128.8	5044.84
WEDC	8954.65	1568.33		ELAVQ	24913.6	9864.51		DHATRN	17556.5	3853.06		SFLPNDC	15003	6938.25
AMCD	8809.98	2715.29		GPTEQ	24887.7	6963.21		MSEVTA	17544	8856.41		CHQDEWG	14972.9	15944.7
FALH	8799.32	1353.01		QEVGN	24829	10209		MAWPEL	17513	2095.77		SRDATCH	14863.4	1545.59
QEDP	8790.12	4124.98		EFCLG	24685.9	3252.6		PTGCNL	17359.8	7402.67		FTMLPDS	14706	7953.08
VECA	8696.28	1361.51		HMESQ	24644.7	10629.1		CSTGFI	16959.9	6724.17		QFCTEGW	14502.4	1842.08
KHCD	8683.55	7515.39		IGCDF	24634.6	324.72		ACPLVD	16928.3	14139.9		QDTCNPY	14383	13025.9
EQTL	8592.91	3907.7		VCMAL	24580.9	2976.57		PMQDEA	16572	806.762		EPLTQNC	14089.9	2270.9
KCIY	8572.3	1225.76		SHPME	24453.1	8350.72		TGVASP	16425.1	10894		HEMCKDG	14023.9	6275.7
EHGA	8392.07	2600.9		PMQVE	24296.4	2259.15		RCQPWD	16311	6814.06		GKPDIMC	14005.7	6453.93
CGNY	8356.67	833.5		CLQAK	24237.1	7393.51		QSMTEY	16133.7	1611.92		QVCLMYE	13991.1	10785.1
CMNT	8344.86	1717.75		ITLCE	23947.9	15110.2		PRSDAE	16061.4	8899.99		GCHENAQ	13865.4	4264.74
QNDK	8238.94	1571.4		ESKMD	23922.1	3238.29		MDKEHV	15940.6	6433.7		CDRAWSE	13829.9	5130.24
EGCA	8000.42	4292.86		DEIGR	23596.2	4209.58		HAQPIT	15893.5	5004.38		QPICMHS	13396.5	6581.66
YCNR	7951.55	2808.53		NDSEL	23419.2	2495.02		CVHQDW	15456.1	4728.99		SNERCQH	13306.5	11627.3
TSVM	7807.72	6073.68		DSPHQ	23092.6	9530.29		AGDSTV	15380.8	3649.98		DSYNCLV	13217.3	736.424
PEDM	7781.91	1526.69		GEHCF	22416.9	5182.44		IKGCEM	15318.8	3727.3		DTVGEIA	12971.2	5387.48
AIGD	7781.02	3598.59		SNMVT	22301.6	3633.65		DHERGN	15190	5814.35		MTRNEPC	12347.7	5166.39
CDAF	7648	2349.4		MLDFC	22178.6	1010.31		NHDCGM	14841.4	2679.09		EKQLNDM	12239.9	7263.81
TQPL	7638.45	495.485		MDKCI	21984.8	5892.79		ARGCPD	14822.4	10019.6		LMTIVDC	12034.9	4197.17
ILCT	7337.65	446.97		IQEDV	21564.9	12925.8		NGIVTM	14818.5	9224.91		CDNELPK	11826.6	5926.79
AQGK	7285.35	63.8		LDATS	21301.2	5583.46		CPERNM	14593.9	11382.2		AGRVCME	11753.3	6150.9
QCDM	6946.5	2587.52		KDQEH	21113.7	7746.86		DNVMKG	14503.1	5103.7		HGDSCPN	11605.3	5243.74
GVMQ	6837.16	179.785		LDEVQ	20694.5	5249.69		TKPFME	14106.5	424.783		AHCGQTD	11416.7	5754.32
CAVG	6550.39	981.8		DVISE	20318.8	6960.73		SMQNRE	13878.9	8645.14		SCDLMRE	11296.6	3391.87
ACVN	6235.59	1254.8		ECHTF	19678.4	5788.96		DFKPQA	13874	4379.31		ICNHMGE	10996.7	1146.27
GYIH	6152.28	509.32		VSMTD	19482.2	3957.3		QERNIS	13666.2	6228.68		DCELVGK	10746.8	8336.52
ECAL	6040.69	1212.95		CIHGE	19365.8	9094.63		CFPAGT	13275.6	4426.59		LGCHAPE	10659.2	10114.9
CNFY	5994.58	230.86		QSMDT	19335.3	3642.51		NGTVEL	13089.4	10406.6		DTCHARE	10622.4	5460.33
LSRQ	5897.56	10369.4		MNVTC	18375.9	4557.88		VTNCDM	12933.7	10305.5		SARCETD	10168.9	6829.91
CADE	5561.84	697.695		DKNIE	18232.5	5946.52		HPDTAN	12873.7	3871.47		EWTCQDY	9980.63	8435.46
FVKY	5422.97	10059.4		CVLGS	18082.1	12304		MDRHIE	12554	10499.4		MSHGACD	9633.47	5175.14
QSFR	5093.96	780.495		GDALE	17213	7301.32		CNPDRI	12421.1	2591.64		CMTLAHI	8845.22	11753.2
SCEL	4841.78	3927.71		QDGCL	17207.2	7074.09		EFHCPQ	12173.7	9317.7		VKTMDAC	8606.43	7764.09
CYKQ	4465.85	231.94		NIACE	16083.6	3876.42		TANQEC	12158.7	5608.07		CRTEIYH	8525.82	21261.8
SDEL	4015.73	689.285		CDMRL	15658.6	12113.9		QMTEDL	11668	9170.68		RSQHTCF	8514.03	16555.4
NHDC	3530.94	1152.28		GSQMC	15423.8	6731.12		ECSATQ	11202.8	8411.88		AEYQCMT	8130.18	5936.21
KAHC	3265.28	8551.93		ATCGD	14774.1	2575.99		TFREQA	10734.3	8489.38		DCEMVPN	7933.55	6546.4
SKGQ	205.523	4246.69		CQTDS	14685.7	6168.9		SVDNYP	10499.3	4603.83		ESCAMHI	7237.96	3761.18
ACHW	0	4386.41		CGQVE	13865.9	2925.29		NGEAKC	10035.7	4020.93		DQAICTE	6766.56	11764.1
RYAG	0	8902.62		CQHTE	11825.6	10256.9		MVCASN	9767.83	6929.76		NQMGECA	5930.74	3390.39
WARM	0	8208.4		ACPTE	11687.3	5876.28		YIDSAC	9674.29	4769.19		PGDMSEC	4962.3	9671.18
KFGR	0	17890.2		DHCAM	11624.9	6333.57		ATMRPE	9527.58	7147.36		CVYDHWA	4498.64	15444.1
PFRY	0	11184.3		CKEVD	11135.9	7180.52		SMYREA	9288.94	10214.5		TNDVLCH	4270.85	7296.65
KRSC	0	11950.1		VNECG	11016.5	5943.66		CSAQYT	9231.89	4616.94		RHCDQNK	2810.31	10304.3
VRQK	0	7197.23		CERDG	8985.5	3444.88		CERMTI	5724.45	3594.66		CAHEDSN	0	11055.7

## Sheet: S3
Table S3. Selected features of the RF prediction model for bile acid binding activity.
Bold type: features related to molecular weight, underlined: features related to isoelectric point, both bold type and underlined: features related to ‘aromatic amino acids’.
4-mer	Score		5-mer	Score		6-mer	Score		7-mer	Score
ave_Isoelectric_point	0.0951616		ave_Isoelectric_point	0.176765		ave_Isoelectric_point	0.159025		ave_Isoelectric_point	0.146481
ave_Molecular_weight	0.0917811		max_Molecular_weight	0.0880191		min_Isoelectric_point	0.155303		min_Isoelectric_point	0.0639798
max_Molecular_weight	0.0661666		min_Isoelectric_point	0.0849648		sd_Isoelectric_point	0.0439611		sd_Isoelectric_point	0.0530024
min_Isoelectric_point	0.0438203		sd_Isoelectric_point	0.0654133		ave_Molecular_weight	0.034962		min_Hydropathy_index	0.0493859
sd_aroma	0.0374381		min_Hydropathy_index	0.0633791		ave_aroma	0.0325587		max_Isoelectric_point	0.0477164
sd_Ph	0.0360081		max_Isoelectric_point	0.0619276		max_Isoelectric_point	0.0290759		ave_Molecular_weight	0.0354709
min_Molecular_weight	0.0330583		ave_Molecular_weight	0.053436		ave_Pt	0.0283971		max_Polarity	0.0309884
residue2_Molecular_weight	0.0313261		sd_Molecular_weight	0.0414915		sd_aroma	0.0277637		max_Molecular_weight	0.0257706
ave_aroma	0.0295879		max_Polarity	0.0267291		min_Hydropathy_index	0.0247698		residue1_Isoelectric_point	0.0256124
sd_Molecular_weight	0.0292891		ave_aroma	0.0243661		max_Molecular_weight	0.0231856		min_Ph	0.0206574
max_Isoelectric_point	0.0277822		residue3_Molecular_weight	0.0213865		residue1_Isoelectric_point	0.0187698		ave_Pt	0.0199652
residue3_Molecular_weight	0.0275218		sd_aroma	0.0203973		ave_Polarity	0.0178879		sd_Polarity	0.0166571
ave_Pt	0.0255053		max_aroma	0.0190084		sd_Molecular_weight	0.0169341		sd_aroma	0.0166206
sd_Pt	0.0205653		residue3_Isoelectric_point	0.0126467		residue1_Pt	0.0159805		residue5_Isoelectric_point	0.0164091
residue1_Isoelectric_point	0.0193462		residue2_Molecular_weight	0.0122196		max_Ph	0.0144578		ave_aroma	0.0161916
sd_Isoelectric_point	0.0180973		residue2_Isoelectric_point	0.0117781		ave_Ph	0.0142288		ave_Polarity	0.0150782
residue4_Polarity	0.0176613		residue3_Pt	0.0104094		residue5_Isoelectric_point	0.0138425		sd_Hydropathy_index	0.0136684
sd_Hydropathy_index	0.0167309		ave_Polarity	0.00931324		sd_Ph	0.0125877		residue2_Pt	0.0136625
residue2_Pt	0.0167297		sd_Polarity	0.00886918		residue6_Isoelectric_point	0.0125052		sd_Ph	0.0125566
max_Pt	0.016055		sd_Pt	0.00857164		residue5_Pt	0.01249		residue5_Molecular_weight	0.0122252
residue1_Molecular_weight	0.0159278		ave_Pt	0.00825582		sd_Polarity	0.0120433		residue3_Pt	0.0121034
min_Ph	0.0154766		sd_Ph	0.00819867		residue2_Isoelectric_point	0.0119884		residue4_Isoelectric_point	0.0116268
residue2_Isoelectric_point	0.0135574		residue1_Isoelectric_point	0.00795044		sd_Hydropathy_index	0.0117272		min_Pt	0.0111076
min_Polarity	0.012906		residue1_Ph	0.0078352		residue4_Isoelectric_point	0.0112254		ave_Hydropathy_index	0.0102281
min_Hydropathy_index	0.0122074		max_Ph	0.00774129		residue5_Molecular_weight	0.011115		sd_Pt	0.0101574
sd_Polarity	0.0121021		residue1_Molecular_weight	0.00761078		sd_Pt	0.0107802		sd_Molecular_weight	0.00991835
ave_Ph	0.01191		residue2_Pt	0.00746854		residue5_Ph	0.0106268		ave_Ph	0.00952855
residue2_Ph	0.0115336		min_Pt	0.00711406		max_aroma	0.00884268		residue2_Isoelectric_point	0.00938136
ave_Polarity	0.010991		residue1_Pt	0.00709681		ave_Hydropathy_index	0.00872801		residue5_Pt	0.00931041
residue4_Hydropathy_index	0.0109227		residue5_Isoelectric_point	0.00543347		residue3_Isoelectric_point	0.00781262		residue6_Isoelectric_point	0.00862137
max_aroma	0.0108226		residue3_aroma	0.00503537		max_Polarity	0.00763241		residue5_Hydropathy_index	0.00846325
residue3_Polarity	0.0108132		max_Pt	0.00496391		residue3_Molecular_weight	0.00757689		residue1_Pt	0.00829745
ave_Hydropathy_index	0.0108129		residue4_Isoelectric_point	0.00494442		residue2_Molecular_weight	0.00730633		max_Ph	0.00815264
residue4_Molecular_weight	0.0103998		min_Ph	0.0047994		residue5_Hydropathy_index	0.00721495		residue7_Pt	0.00805286
residue3_Isoelectric_point	0.00990774		ave_Ph	0.00450762		residue1_Hydropathy_index	0.00682646		residue5_Ph	0.00798004
max_Ph	0.00978478		residue3_Hydropathy_index	0.00433143		residue6_Ph	0.00678758		residue1_Molecular_weight	0.00785671
residue4_Pt	0.00925094		residue5_Polarity	0.00430254		residue4_Pt	0.00671466		residue2_Molecular_weight	0.00760011
residue2_aroma	0.00850882		ave_Hydropathy_index	0.00429567		residue2_Polarity	0.00659797		residue3_Isoelectric_point	0.00757659
residue3_Hydropathy_index	0.00821918		residue4_Molecular_weight	0.0042554		residue4_Molecular_weight	0.00635488		max_Hydropathy_index	0.00734256
residue1_Hydropathy_index	0.00805587		residue4_Hydropathy_index	0.0041199		residue2_Pt	0.00621551		residue4_Pt	0.00724912
min_Pt	0.00771393		sd_Hydropathy_index	0.00404083		max_Hydropathy_index	0.0060684		min_Polarity	0.00722597
residue2_Hydropathy_index	0.00752874		residue5_Molecular_weight	0.00399398		residue1_Ph	0.00605663		residue5_Polarity	0.00679947
residue4_Isoelectric_point	0.00687477		residue4_Ph	0.00385434		residue4_Ph	0.00600094		residue4_Molecular_weight	0.00665024
residue1_Ph	0.00620031		residue1_Polarity	0.0036729		residue2_Hydropathy_index	0.0058779		residue3_Molecular_weight	0.00635998
residue3_Ph	0.00603948		residue2_Polarity	0.00356495		residue3_Pt	0.00561608		residue3_Polarity	0.0061528
residue4_Ph	0.00588343		residue2_Hydropathy_index	0.00348877		residue1_Polarity	0.00558426		residue3_Hydropathy_index	0.00615172
max_Hydropathy_index	0.00585836		residue1_Hydropathy_index	0.00348486		min_Pt	0.00548154		residue2_Polarity	0.00612639
residue3_aroma	0.00564698		residue5_Hydropathy_index	0.0034612		residue2_Ph	0.00540643		residue1_Hydropathy_index	0.00612114
residue3_Pt	0.00460586		residue5_Ph	0.00329857		residue1_Molecular_weight	0.00536918		residue4_Ph	0.00602569
residue2_Polarity	0.00457838		residue3_Polarity	0.00321844		residue6_Molecular_weight	0.00518118		max_aroma	0.00599981
residue1_Pt	0.00441438		min_Molecular_weight	0.00319915		residue6_Polarity	0.0050235		residue4_Hydropathy_index	0.00586499
residue1_Polarity	0.00385452		residue5_Pt	0.00287939		residue4_Polarity	0.00501425		residue7_Isoelectric_point	0.00584568
max_Polarity	0.00369288		residue4_Pt	0.00275312		residue5_Polarity	0.00473923		residue6_Molecular_weight	0.00582366
residue1_aroma	0.00253741		residue3_Ph	0.00258061		residue3_Polarity	0.00440589		residue7_Molecular_weight	0.00574039
residue4_aroma	0.000828253		residue2_Ph	0.00248924		residue4_Hydropathy_index	0.00434092		residue6_Ph	0.00560682
			max_Hydropathy_index	0.00229391		residue6_Pt	0.0040795		residue1_Polarity	0.00555493
			residue4_Polarity	0.00223131		min_Polarity	0.00396998		residue6_Polarity	0.00553874
			residue2_aroma	0.00181179		residue6_Hydropathy_index	0.00390174		residue6_Pt	0.00549853
			min_Polarity	0.000963775		residue3_Ph	0.00371346		residue3_Ph	0.00534398
			residue1_aroma	0.000575553		min_Ph	0.00369608		residue1_Ph	0.00507366
			residue4_aroma	0.000423115		residue3_aroma	0.00286603		residue6_Hydropathy_index	0.00499338
			residue5_aroma	0.000368317		residue5_aroma	0.00260788		residue4_Polarity	0.00487711
						residue4_aroma	0.00242977		residue7_Ph	0.00478914
						residue3_Hydropathy_index	0.00241813		residue2_Hydropathy_index	0.00461597
						min_Molecular_weight	0.00187575		residue2_Ph	0.00447458
						max_Pt	0.00165653		residue7_Polarity	0.00426603
						residue2_aroma	0.00142947		residue7_Hydropathy_index	0.00417989
						residue1_aroma	0.00119588		max_Pt	0.00415081
						residue6_aroma	0.00119045		min_Molecular_weight	0.00358159
									residue2_aroma	0.00189034
									residue7_aroma	0.00151174
									residue3_aroma	0.00122185
									residue5_aroma	0.00117961
									residue4_aroma	0.000842302
									residue1_aroma	0.00074264
									residue6_aroma	0.000523766

## Sheet: S4
	Table S4. The number of peptides that were predicted as positive or negative for bile acid binding activity in the database.
	Residue	4-mer	5-mer	6-mer	7-mer
	1 (Positive)	19667	35158	33373	50796
	0 (Negative)	36504	54505	65014	52009
	Total	56171	89663	98387	102805

## Sheet: S5
Table S5. Sequences of peptides that were synthesized for the evaluation of the model.
	4-mer					5-mer					6-mer					7-mer
NO	Sequence	Probability	Prediction		NO	Sequence	Probability	Prediction		NO	Sequence	Probability	Prediction		NO	Sequence	Probability	Prediction
1	HWMW	0.896008	1		1	LWRLW	0.994744	1		1	RLLVYM	1	1		1	LYYRPLT	0.983923	1
2	YWTN	0.877956	1		2	LWYRP	0.992966	1		2	QYRLIP	1	1		2	LILRWLG	0.983659	1
3	WMYN	0.87748	1		3	LYYRP	0.992652	1		3	KAFLHW	1	1		3	LWYRPLY	0.983176	1
4	WMFN	0.875807	1		4	QYFSR	0.992513	1		4	IWRLLH	1	1		4	RWVSFKT	0.982692	1
5	HMWF	0.874661	1		5	LWRFT	0.991595	1		5	GISWRW	1	1		5	LTLRYPI	0.981865	1
6	LYNW	0.872263	1		6	LSWYK	0.991125	1		6	QKLVYS	1	1		6	KLWRFTG	0.980659	1
7	LWYH	0.871857	1		7	YVRLY	0.990989	1		7	KKYLLF	1	1		7	IYQQRPT	0.979956	1
8	LYIW	0.871626	1		8	RIFQW	0.990907	1		8	VYLRKT	1	1		8	TFLRLMS	0.979854	1
9	WFTQ	0.868869	1		9	RWFTQ	0.990201	1		9	GLRFKY	1	1		9	PWIRNLL	0.979707	1
10	IWYL	0.868711	1		10	RLYSW	0.989979	1		10	RWVSFK	1	1		10	LPFQRLV	0.979166	1
11	HWLY	0.868324	1		11	FIRSY	0.989883	1		11	QKFPQY	1	1		11	PILRPLF	0.978737	1
12	CYWL	0.866631	1		12	LRYWM	0.989669	1		12	KYHVVV	1	1		12	GTYRQLF	0.978014	1
13	WFFT	0.866007	1		13	RAFYY	0.989145	1		13	KIKVYL	1	1		13	SFLRPHI	0.977763	1
14	VFFW	0.865506	1		14	KSYVW	0.988932	1		14	KYKIVL	1	1		14	HYIPRAL	0.977759	1
15	LFFW	0.864969	1		15	RAYWV	0.988887	1		15	KYILQV	1	1		15	YWVTRSL	0.977376	1
16	YMFK	0.8649	1		16	PWRLW	0.988727	1		16	LYLVTK	1	1		16	GYYLRMV	0.977057	1
17	HWIY	0.864877	1		17	LQWYR	0.988179	1		17	VLRYLL	1	1		17	IYLNRQL	0.976832	1
18	MFYL	0.864407	1		18	WMKLY	0.988047	1		18	KLFTKT	1	1		18	IWIQRNT	0.976	1
19	WFYN	0.862525	1		19	LIWKY	0.987853	1		19	LIRYTK	1	1		19	LKIRYSS	0.975956	1
20	LFYF	0.862503	1		20	RWWTW	0.987468	1		20	RTVQFV	1	1		20	KFMYRSG	0.975674	1
21	VFWM	0.862311	1		21	RVWVQ	0.987022	1		21	RYLTTL	1	1		21	RFFMPLY	0.975548	1
22	HWVY	0.861882	1		22	QRIFW	0.986974	1		22	KIHLPW	1	1		22	QFTRLHS	0.973818	1
23	MKWW	0.861752	1		23	FVFPR	0.986865	1		23	TKYMVI	1	1		23	PFLRSQI	0.973763	1
24	WFFL	0.861722	1		24	WIRSL	0.986807	1		24	RMFLSF	1	1		24	PTFTRKL	0.973163	1
25	YFTK	0.861495	1		25	WYLSK	0.986753	1		25	LIRWVY	1	1		25	QPRQYFI	0.972166	1
26	VWQF	0.861184	1		26	PLYRI	0.986743	1		26	VYKSFA	1	1		26	RLFNYGN	0.971838	1
27	HWYV	0.860996	1		27	QRILW	0.986622	1		27	WYRPLY	1	1		27	KFVFRSS	0.971689	1
28	YYLQ	0.86073	1		28	YVRYL	0.986481	1		28	RQWSLV	1	1		28	WMVIRIN	0.971434	1
29	LFWN	0.86058	1		29	WIYRY	0.986415	1		29	IYRLKL	1	1		29	TALRYNI	0.969931	1
30	LFWI	0.860027	1		30	AVRWP	0.986335	1		30	KWVTFI	1	1		30	FIQQRLT	0.969923	1
31	LYFL	0.859743	1		31	GWRSY	0.986262	1		31	RYYPSV	1	1		31	KISQRYQ	0.969923	1
32	WLYN	0.859349	1		32	QRWFT	0.98611	1		32	LIRLFT	1	1		32	FYQKRTL	0.969865	1
33	LFYM	0.858679	1		33	YLWSK	0.985864	1		33	KYKVVL	1	1		33	ILLRNSW	0.969865	1
34	LYLW	0.858165	1		34	WVLSR	0.985849	1		34	RQLIYL	1	1		34	IFSRFSI	0.969865	1
35	NWFM	0.857734	1		35	WFFTK	0.98584	1		35	VIYRLK	1	1		35	PALRQFQ	0.969854	1
36	LFYL	0.857708	1		36	GYYLR	0.985831	1		36	WIYRYL	1	1		36	RQLIYLS	0.969806	1
37	LFYW	0.857593	1		37	NIRWW	0.985793	1		37	RLFTKV	1	1		37	RIFQWQN	0.96966	1
38	WWKW	0.857339	1		38	LLYRY	0.98578	1		38	RILQYM	1	1		38	FRQTYGI	0.969615	1
39	LYYN	0.857333	1		39	NLRYW	0.985657	1		39	HKLVYI	1	1		39	SWIYRYL	0.969573	1
40	QWYC	0.856994	1		40	WVKLY	0.985612	1		40	KKLTFV	1	1		40	LLYRNGI	0.969453	1
41	WFNK	0.856879	1		41	LYRTT	0.985548	1		41	PWRTVY	1	1		41	TQYRFGH	0.969261	1
42	YWMD	0.855572	1		42	RWFFT	0.985434	1		42	KFYTVI	1	1		42	YYQQRPV	0.969242	1
43	WWNF	0.855304	1		43	YLRQW	0.985414	1		43	KFVMKV	1	1		43	LPVLRWL	0.969171	1
44	VYMF	0.854978	1		44	GLYYR	0.985376	1		44	RWMLPS	1	1		44	PLFRLST	0.969102	1
45	LHWY	0.854911	1		45	WYRPL	0.985353	1		45	RPFLSW	1	1		45	LLVPRYS	0.9691	1
46	VYFL	0.854232	1		46	LIRYT	0.985253	1		46	PTRYTL	1	1		46	QILRPLF	0.968754	1
47	CYQW	0.85381	1		47	WRWWT	0.985119	1		47	IYRYLT	1	1		47	QIMRPLF	0.968754	1
48	WNFN	0.853561	1		48	KFWKL	0.985058	1		48	LKFWVF	1	1		48	WIVKNRL	0.968245	1
49	YYIL	0.85324	1		49	AYYRV	0.984959	1		49	SYKFIP	1	1		49	RQFMKSL	0.968202	1
50	WQWN	0.853216	1		50	WIIRQ	0.984841	1		50	WIKYSV	1	1		50	WIIRQQN	0.967923	1
1	ENAC	0.0655558	0		1	TEVMD	0.00653648	0		1	NLADTY	0	0		1	LSEGSVT	0.00607468	0
2	NDCA	0.0654094	0		2	CCDEL	0.00653236	0		2	QEFDQA	0	0		2	ASTTDDC	0.00606849	0
3	ESDI	0.0654028	0		3	SCNSE	0.00650916	0		3	DGEEGS	0	0		3	VCDESSP	0.00606849	0
4	DECA	0.0653939	0		4	DNVEQ	0.00650404	0		4	MFDTDG	0	0		4	VSEANTC	0.00606849	0
5	ECTV	0.0652518	0		5	EDVSQ	0.00650209	0		5	TEFDSA	0	0		5	CSPTADG	0.00605015	0
6	GECA	0.0652392	0		6	CDVAE	0.00648655	0		6	DQGHAD	0	0		6	TPECQAA	0.00605015	0
7	EDSI	0.0650895	0		7	TQTDA	0.00647108	0		7	DEASGC	0	0		7	CSNGLDE	0.00605015	0
8	VTGE	0.0650069	0		8	NTCEN	0.00645838	0		8	DADCSG	0	0		8	DGTCADS	0.00605015	0
9	ETGV	0.0649446	0		9	NETDV	0.00645228	0		9	TEPVTL	0	0		9	TDDVMCA	0.00605015	0
10	VDLC	0.0648732	0		10	DTLAE	0.00644911	0		10	DSTTGA	0	0		10	ENCGDAC	0.00605015	0
11	SVGE	0.0648643	0		11	EDVNN	0.0064472	0		11	MVDAGI	0	0		11	CATGDCA	0.00605015	0
12	GETM	0.0647404	0		12	NTLAE	0.00644054	0		12	DGTSSA	0	0		12	TLEVESS	0.00605015	0
13	LCES	0.0645306	0		13	VSDAT	0.00643398	0		13	NGDEPL	0	0		13	VPELDCS	0.00604651	0
14	DEAC	0.0644938	0		14	QDCSE	0.00641623	0		14	MVEAGI	0	0		14	EECGSPC	0.00602817	0
15	DSAI	0.0642926	0		15	ENVTE	0.00641051	0		15	EASSTG	0	0		15	DGNTMVA	0.00602817	0
16	QCDI	0.0640525	0		16	DEECS	0.00640465	0		16	VNPESQ	0	0		16	NTECLAE	0.00602817	0
17	ETVG	0.0639145	0		17	EDECS	0.00640465	0		17	NEAAGT	0	0		17	EGENQCA	0.00602817	0
18	DVLC	0.0638701	0		18	DTMTE	0.00640317	0		18	EVDPTQ	0	0		18	EGDMVEC	0.00602817	0
19	ESCL	0.0638375	0		19	ECCNE	0.00638699	0		19	DPAIAA	0	0		19	EANTCEN	0.00602817	0
20	LCSE	0.0636273	0		20	ECNLS	0.00637711	0		20	EGLLAT	0	0		20	ECLNACA	0.00602817	0
21	DVAV	0.0631415	0		21	TDLAN	0.00632552	0		21	GDALTL	0	0		21	TEPTVNS	0.00602198	0
22	QCTD	0.0630929	0		22	EQVCN	0.00632006	0		22	EIESSG	0	0		22	ETNDVLS	0.00602198	0
23	NCAV	0.0629603	0		23	DTDAE	0.00631508	0		23	AGTEAD	0	0		23	SDEISSA	0.00602198	0
24	DVAG	0.0624237	0		24	ECPCE	0.00629432	0		24	TPEVDN	0	0		24	CEDTSDC	0.00602198	0
25	DCTA	0.0623239	0		25	SNDCA	0.00629171	0		25	NVPQET	0	0		25	DVESLPS	0.006	0
26	LDVA	0.0620833	0		26	SEVAS	0.00628134	0		26	ALPDTA	0	0		26	EDHCLAP	0.00449363	0
27	CDAV	0.0617766	0		27	EDCTP	0.00627585	0		27	QVPEAV	0	0		27	VTEDGCT	0.00438237	0
28	ESVL	0.0616872	0		28	ENVTS	0.0062749	0		28	STTEGA	0	0		28	NAHDSVT	0.00431681	0
29	VCES	0.0615492	0		29	ENVST	0.0062749	0		29	CDTPCE	0	0		29	DMQDCSE	0.00426667	0
30	ECGI	0.0602981	0		30	SCLED	0.00627154	0		30	EVPSTL	0	0		30	NPTLECH	0.00418864	0
31	DVSA	0.0602615	0		31	ENCTS	0.00626208	0		31	EMGTTT	0	0		31	VENGCSD	0.00409666	0
32	DVVA	0.0601084	0		32	DCPME	0.00625318	0		32	EPEQSL	0	0		32	CDNGTEM	0.00405015	0
33	NCSA	0.0594788	0		33	DDEAC	0.00623457	0		33	CPAESF	0	0		33	ESEGCSS	0.00405015	0
34	CDVA	0.0593685	0		34	EDVAN	0.00623445	0		34	MDNCTI	0	0		34	DGENCTS	0.00405015	0
35	SCVE	0.0588633	0		35	NECCQ	0.00622487	0		35	DTTQGD	0	0		35	DASSVCE	0.00405015	0
36	ECVG	0.058415	0		36	SCPDA	0.00621588	0		36	NETIGG	0	0		36	EDTNLCA	0.00405015	0
37	DSVA	0.058192	0		37	TCVAD	0.00620633	0		37	DDESQC	0	0		37	SVDSQTA	0.00405015	0
38	VDSA	0.0581828	0		38	TDQCE	0.00620235	0		38	EDECSE	0	0		38	ECDGMSE	0.00405015	0
39	DVCA	0.0578942	0		39	TNVES	0.00619261	0		39	CSPFEM	0	0		39	CAPGSDP	0.00402817	0
40	VDVA	0.0578769	0		40	ENVQS	0.00616818	0		40	NLPEEV	0	0		40	QEDVANS	0.00402817	0
41	ECGA	0.0577107	0		41	NDCAE	0.0061542	0		41	EQCPCT	0	0		41	SGEPVSE	0.00402817	0
42	ESGV	0.0576639	0		42	DCTAE	0.0061223	0		42	CLDLTC	0	0		42	GSEDCTP	0.00307468	0
43	TDVA	0.0571889	0		43	ENLCS	0.00610347	0		43	DVGACL	0	0		43	TVDMEST	0.00228864	0
44	DCVL	0.0571475	0		44	NDTAE	0.0060792	0		44	VCADGL	0	0		44	TDQCEQM	0.00218864	0
45	ESVC	0.0564894	0		45	TEVAD	0.00606357	0		45	EVANPP	0	0		45	TEDGCTS	0.00205015	0
46	ECSV	0.0558665	0		46	DDQAT	0.00605491	0		46	AGNEGA	0	0		46	STPDAVM	0.00205015	0
47	ECSI	0.0556552	0		47	TECDQ	0.00595326	0		47	DGTTTA	0	0		47	CQTGDCA	0.00205015	0
48	ECTL	0.0543589	0		48	TDVEN	0.00591739	0		48	TEDQSG	0	0		48	SNDADCS	0.00202198	0
49	DCAL	0.0543387	0		49	DCCQE	0.00582708	0		49	STAGDT	0	0		49	EDQMNCS	0.00202198	0
50	QDCC	0.0509502	0		50	NELTT	0.0058131	0		50	QSDQGV	0	0		50	EPEALSC	0.002	0

## Sheet: S6
	Table S6. The details of the peptides synthesized in Table S5
		4-mer					5-mer					6-mer					7-mer
	NO	Sequence	Origin	Position		NO	Sequence	Origin	Position		NO	Sequence	Origin	Position		NO	Sequence	Origin	Position
	1	HWMW	Braching enzyme [Precursor], rice (Oryza sativa)	435_438		1	LWRLW	Interleukin 21 receptor (precursor), human (Homo sapiens)	260_264		1	RLLVYM	ovostatin precursor (ovomacroglobulin), chicken (Gallus gallus)	545_550		1	LYYRPLT	ovostatin precursor (ovomacroglobulin), chicken (Gallus gallus)	662_668
	1	HWMW	Starch braching enzyme rbe4, rice (Oryza sativa)	450_453		2	LWYRP	Secretory carrier membran protein, rice (Oryza sativa)	172_176		2	QYRLIP	retinol binding protein RBP, bovine (Bos taurus)	164_169		2	LILRWLG	Glycinin, fragment, peanut (Arachis hypogaea)	362_368
	2	YWTN	Putative intergral membrane protein,rice (Oryza sativa)	197_200		3	LYYRP	ovostatin precursor (ovomacroglobulin), chicken (Gallus gallus)	662_666		3	KAFLHW	Tubulin beta-1 chain, garden pea (Pisum sativum)	392_397		2	LILRWLG	Glycinin, peanut (Arachis hypogaea)	385_391
	2	YWTN	Putative intergral membrane protein,rice (Oryza sativa)	224_227		4	QYFSR	legumin 1, mayze (Zea mayze)	71_75		3	KAFLHW	Tubulin beta-3 chain , fragment, garden pea (Pisum sativum)	383_388		2	LILRWLG	Arachin 6, peanut (Arachis hypogaea)	384_390
	3	WMYN	legumin A , precursor, garden pea (Pisum sativum)	150_153		5	LWRFT	Integral membrane protein, rice (Oryza sativa)	10_14		3	KAFLHW	Tubulin beta-2 chain, fragment, garden pea (Pisum sativum)	390_395		3	LWYRPLY	Secretory carrier membran protein, rice (Oryza sativa)	172_178
	4	WMFN	Putative transmembrane protein, rice (Oryza sativa)	18_21		6	LSWYK	chicken connectin (titin), fragment (Gallus gallus)	906_910		3	KAFLHW	Tubulin beta-1 chain, rice (Oryza sativa)	392_397		4	RWVSFKT	11S globulin seed storage protein G3 precursor , common sunflower (Helianthus annuus)	425_431
	5	HMWF	Na/K ATPase alpha subunit isoform 2 of rainbow trout (Oncorhynchus mykiss)	380_383		7	YVRLY	legumin chain B fragment, broad bean (Vicia faba)	199_203		3	KAFLHW	Tubulin beta-2 chain, rice (Oryza sativa)	392_397		5	LTLRYPI	actin (gene ACT)	65_71
	6	LYNW	precursor of phytohemagglutinin, runner bean (Phaseolus coccineus)	147_150		7	YVRLY	legumin J, garden pea (Pisum sativum)	351_355		3	KAFLHW	Tubulin beta-3 chain, rice (Oryza sativa)	392_397		5	LTLRYPI	actin (gene ACT1)	66_72
	7	LWYH	Low molecular weight (LMW) glutenin, wheat (Triticum aestivum)	20_23		7	YVRLY	legumin K fragment, garden pea (Pisum sativum)	220_224		3	KAFLHW	Tubulin beta chain, barley (Hordeum vulgare)	392_397		6	KLWRFTG	Integral membrane protein, rice (Oryza sativa)	9_15
	7	LWYH	glutenin, low molecular weight (LMW), wheat (Triticum aestivum) subunit group 1 type I	44_47		8	RIFQW	ovostatin precursor (ovomacroglobulin), chicken (Gallus gallus)	185_189		4	IWRLLH	Lactotransferrin precursor (Lactoferrin), fragment, horse (Equus caballus)	273_278		7	IYQQRPT	7 S globulin, oriental sesame (Sesamum indicum)	397_403
	8	LYIW	Integral membrane protein, rice (Oryza sativa)	289_292		9	RWFTQ	Glycinin, peanut (Arachis hypogaea)	373_377		5	GISWRW	Probable cell division protein ftsW	202_207		8	TFLRLMS	collagen alpha 1(I) chain precursor, chicken (Gallus gallus)	1320_1326
	9	WFTQ	Glycinin, peanut (Arachis hypogaea)	374_377		10	RLYSW	ovostatin precursor (ovomacroglobulin), chicken (Gallus gallus)	457_461		6	QKLVYS	bilin binding protein BBP, white butterfly (Pieris brassicae)	173_178		9	PWIRNLL	Integral membrane protein OsNramp3 fragment, rice (Oryza sativa)	317_323
	10	IWYL	Probable cell division protein ftsW	131_134		11	FIRSY	Starch debranching enzyme,rice (Oryza sativa)	149_153		7	KKYLLF	beta-lactoglobulin precursor, goat (Capra hircus)	100_105		10	LPFQRLV	Histone H3, garden pea (Pisum sativum)	65_71
	11	HWLY	legumin 1, mayze (Zea mayze)	172_175		11	FIRSY	Starch debranching enzyme [Precursor],rice (Oryza sativa)	149_153		7	KKYLLF	beta-lactoglobulin, sheep (Ovis aries)	100_105		10	LPFQRLV	Histone H3, rice (Oryza sativa)	65_71
	11	HWLY	Glutelin, rice (Oryza sativa)	177_180		12	LRYWM	1,4-alpha-glucan branching enzyme, chloroplast precursor	394_398		7	KKYLLF	beta-lactoglobulin, gen. var. A, fragment (17-177), bovine (Bos taurus)	99_104		11	PILRPLF	Gamma-gliadin, wheat (Triticum aestivum), fragment	150_156
	12	CYWL	Seed allergenic protein RA14, precursor, rice (Oryza sativa)	152_155		13	RAFYY	arcelin precursor, french bean (Phaseolus vulgaris)	69_73		7	KKYLLF	beta-lactoglobulin, gen. var. C, fragment (17-177), bovine (Bos taurus)	99_104		11	PILRPLF	Gamma-gliadin, wheat (Triticum aestivum)	239_245
	12	CYWL	Seed allergenic protein RA17, precursor, rice (Oryza sativa)	149_152		14	KSYVW	ovostatin precursor (ovomacroglobulin), chicken (Gallus gallus)	863_867		7	KKYLLF	beta-lactoglobulin, gen. var. D, fragment (17-177), bovine (Bos taurus)	99_104		11	PILRPLF	Gamma-gliadin, wheat (Triticum aestivum), fragment	140_146
	12	CYWL	Seed allergenic protein RAG2, precursor, rice (Oryza sativa)	153_156		15	RAYWV	Starch debranching enzyme,rice (Oryza sativa)	86_90		7	KKYLLF	beta-lactoglobulin, gen. var. E, fragment (17-177), bovine (Bos taurus)	99_104		12	GTYRQLF	Tubulin alpha-3 chain, barley (Hordeum vulgare)	81_87
	12	CYWL	Allergenic protein, rice (Oryza sativa) [japonica cultivar-group]	153_156		15	RAYWV	Starch debranching enzyme [Precursor],rice (Oryza sativa)	86_90		7	KKYLLF	beta-lactoglobulin, gen. var. F, fragment (17-177), bovine (Bos taurus)	99_104		13	SFLRPHI	Gamma-hordein 3, barley (Hordeum vulgare)	164_170
	12	CYWL	Allergenic protein, fragment, rice (Oryza sativa) [japonica cultivar-group]	146_149		16	PWRLW	Interleukin 21 receptor (precursor), mouse (Mus musculus)	259_263		7	KKYLLF	beta-lactoglobulin, gen. var. G, fragment (17-177), bovine (Bos taurus)	99_104		14	HYIPRAL	Tubulin gamma-2 chain, rice (Oryza sativa)	59_65
	12	CYWL	Allergenic protein, rice (Oryza sativa) [japonica cultivar-group]	149_152		17	LQWYR	Putative transmembrane protein, rice (Oryza sativa)	254_258		7	KKYLLF	beta-lactoglobulin, gen. var. H, fragment (17-177), bovine (Bos taurus)	99_104		15	YWVTRSL	Starch debranching enzyme,rice (Oryza sativa)	88_94
	12	CYWL	Allergenic protein, rice (Oryza sativa) [japonica cultivar-group]	152_155		18	WMKLY	Myosin heavy chain, Cyprinus carpio (Common carp) (Q90339)	830_834		7	KKYLLF	beta-lactoglobulin, gen. var. I, fragment (17-177), bovine (Bos taurus)	99_104		15	YWVTRSL	Starch debranching enzyme [Precursor],rice (Oryza sativa)	88_94
	12	CYWL	Allergenic protein, fragment, rice (Oryza sativa) [japonica cultivar-group]	98_101		19	LIWKY	Plasma membrane H+ATPase,rice (Oryza sativa)	662_666		7	KKYLLF	beta-lactoglobulin, gen. var. J, fragment (17-177), bovine (Bos taurus)	99_104		16	GYYLRMV	phycocyanin	89_95
	12	CYWL	Allergenic protein, fragment, rice (Oryza sativa) [japonica cultivar-group]	96_99		20	RWWTW	Hordoindoline A-12, fragment, barley (Hordeum vulgare)	61_65		7	KKYLLF	beta-lactoglobulin, gen. var. W, fragment (17-177), bovine (Bos taurus)	99_104		17	IYLNRQL	Lactoferrin receptor (Neisseria gonorrhoeae)	286_292
	12	CYWL	Allergenic protein, fragment, rice (Oryza sativa) [japonica cultivar-group]	100_103		20	RWWTW	Hordoindoline A-10, fragment, barley (Hordeum vulgare)	61_65		7	KKYLLF	beta-lactoglobulin, gen. var. B, fragment (17-177), bovine (Bos taurus)	99_104		18	IWIQRNT	P34 probable thiol protease, precursor, soybean (Glycine max)	333_339
	12	CYWL	Alpha-amylase inhibitor BMAI-1, precursor, fragment, barley (Hordeum vulgare)	131_134		20	RWWTW	Hordoindoline A-13, fragment, barley (Hordeum vulgare)	47_51		8	VYLRKT	Myosin heavy chain, Cyprinus carpio (Common carp) (Q90339)	14_19		19	LKIRYSS	Starch debranching enzyme,rice (Oryza sativa)	865_871
	13	WFFT	60S ribosomal protein L27, garden pea (Pisum sativum)	128_131		20	RWWTW	Hordoindoline A-9, fragment, barley (Hordeum vulgare)	61_65		9	GLRFKY	Putative intergral membrane protein,rice (Oryza sativa)	173_178		19	LKIRYSS	Starch debranching enzyme [Precursor],rice (Oryza sativa)	863_869
	14	VFFW	narbonin from Vicia narbonensis	258_261		20	RWWTW	Hordoindoline A-8, fragment, barley (Hordeum vulgare)	61_65		10	RWVSFK	11S globulin seed storage protein G3 precursor , common sunflower (Helianthus annuus)	425_430		20	KFMYRSG	paramyosin (Sarcoptes scabiei) (Q9BMM8)	7_13
	14	VFFW	narbonin from Vicia pannonica	259_262		20	RWWTW	Hordoindoline A-7, fragment, barley (Hordeum vulgare)	61_65		11	QKFPQY	alpha-S2-casein gen. var. A, precursor, bovine (Bos taurus)	105_110		21	RFFMPLY	Interleukin 21 receptor (precursor), human (Homo sapiens)	275_281
	15	LFFW	Plasma membrane H+ATPase,rice (Oryza sativa)	735_738		20	RWWTW	Hordoindoline A-6, fragment, barley (Hordeum vulgare)	61_65		11	QKFPQY	alpha S2-casein gen. var. C, fragment (16-222), bovine (Bos taurus)	90_95		22	QFTRLHS	Proline-rich protein, garden pea (Pisum sativum)	193_199
	15	LFFW	Plasma membrane H+ATPase,rice (Oryza sativa)	735_738		20	RWWTW	Hordoindoline A-5, fragment, barley (Hordeum vulgare)	61_65		11	QKFPQY	alpha S2-casein gen. var. D, fragment (16-213), bovine (Bos taurus)	81_86		23	PFLRSQI	Avenin-3 precursor, oat (Avena sativa)	84_90
	16	YMFK	Glyceraldehyde 3-phosphate dehydrogenase of rainbow trout ( Oncorhynchus mykiss)	44_47		21	RVWVQ	profilin-1, barley (Hordeum vulgare)	31_35		12	KYHVVV	Putative transmembrane protein, rice (Oryza sativa)	54_59		23	PFLRSQI	Avenin, precursor, oat (Avena sativa)	63_69
	17	HWIY	Cruciferin, 11S globulin, rape (Brassica napus)	174_177		22	QRIFW	Glutenin, high molecular weight (HMW), precursor, wheat (Triticum aestivum), subunit DX5	99_103		13	KIKVYL	ovalbumin, egg albumin, chicken (Gallus gallus)	278_283		23	PFLRSQI	Avenin, precursor, oat (Avena sativa)	89_95
	18	MFYL	Putative transmembrane protein, rice (Oryza sativa)	179_182		22	QRIFW	Glutenin, high molecular weight (HMW), wheat (Triticum aestivum) subunit 1Dx2.1	99_103		14	KYKIVL	Starch braching enzyme rbe4, rice (Oryza sativa)	786_791		23	PFLRSQI	Avenin N9, oat (Avena sativa)	70_76
	19	WFYN	Glutelin, precursor, rice (Oryza sativa)	168_171		22	QRIFW	Glutenin, high molecular weight (HMW), wheat (Triticum aestivum) subunit (fragment)	99_103		15	KYILQV	egg-white cystatin, precursor, chicken (Gallus gallus)	82_87		24	PTFTRKL	chicken connectin (titin), fragment (Gallus gallus)	469_475
	19	WFYN	Glutelin, precursor, rice (Oryza sativa)	168_171		22	QRIFW	Glutenin, high molecular weight (HMW), wheat (Triticum aestivum) subunit (fragment)	99_103		16	LYLVTK	chicken connectin (titin), fragment (Gallus gallus)	1139_1144		25	QPRQYFI	myosin subfragment-1, chicken (Gallus gallus)	453_459
	19	WFYN	Glutelin, type B-1, precursor, rice (Oryza sativa)	168_171		22	QRIFW	Glutenin, high molecular weight (HMW), wheat (Triticum aestivum) subunit (fragment)	99_103		17	VLRYLL	Starch braching enzyme rbe4, rice (Oryza sativa)	465_470		26	RLFNYGN	Braching enzyme [Precursor], rice (Oryza sativa)	441_447
	19	WFYN	Glutelin, type B-2, precursor, rice (Oryza sativa)	168_171		22	QRIFW	Glutenin, high molecular weight (HMW), wheat (Triticum aestivum) subunit (fragment)	99_103		18	KLFTKT	Germin-like protein 4, rice (Oryza sativa)	135_140		27	KFVFRSS	1,4-alpha-glucan branching enzyme, chloroplast precursor	809_815
	20	LFYF	11S globulin, precursor, oat (Avena sativa)	10_13		22	QRIFW	glutenin, high molecular weight (HMW), wheat (Triticum aestivum)	79_83		19	LIRYTK	serum albumin, precursor, chicken (Gallus gallus)	436_441		28	WMVIRIN	myosin subfragment-1, chicken (Gallus gallus)	440_446
	20	LFYF	11S globulin, oat (Avena sativa)	10_13		22	QRIFW	glutenin, high molecular weight (HMW), wheat (Triticum aestivum),subunit	99_103		20	RTVQFV	Tubulin alpha-1 chain, rice (Oryza sativa)	339_344		28	WMVIRIN	Myosin heavy chain, Cyprinus carpio (Common carp) (Q90339)	440_446
	21	VFWM	legumin A , precursor, garden pea (Pisum sativum)	148_151		23	FVFPR	Germin-like protein 4, rice (Oryza sativa)	147_151		20	RTVQFV	Tubulin alpha-1 chain, barley (Hordeum vulgare)	339_344		29	TALRYNI	ovostatin precursor (ovomacroglobulin), chicken (Gallus gallus)	1324_1330
	22	HWVY	ovoglycoprotein, precursor, chicken (Gallus gallus)	45_48		24	WIRSL	allergen Api g 5, (fragments), celery (Apium graveolens)	69_73		21	RYLTTL	Lactoferrin, bovine (Bos taurus)	323_328		30	FIQQRLT	chicken connectin (titin), fragment (Gallus gallus)	863_869
	23	MKWW	Beta-2 adrenergic receptor, rainbow trout (Oncorhynchus mykiss)	174_177		25	WYLSK	collagen alpha 1(I) chain precursor, chicken (Gallus gallus)	1279_1283		21	RYLTTL	Lactoferrin precursor, bovine (Bos taurus)	342_347		31	KISQRYQ	alpha-S2-casein gen. var. A, precursor, bovine (Bos taurus)	181_187
	24	WFFL	Secretory carrier membran protein, rice (Oryza sativa)	191_194		26	PLYRI	B1-hordein, precursor, barley (Hordeum vulgare)	279_283		21	RYLTTL	Lactoferrin (Fragment), bovine, (Bos taurus)	315_320		31	KISQRYQ	alpha S2-casein gen. var. C, fragment (16-222), bovine (Bos taurus)	166_172
	25	YFTK	Disease resistance response protein Pi49, garden pea (Pisum sativum)	120_123		26	PLYRI	B3-hordein, fragment, barley (Hordeum vulgare)	249_253		21	RYLTTL	Lactoferrin (Fragment), bovine, (Bos taurus)	107_112		31	KISQRYQ	alpha S2-casein gen. var. D, fragment (16-213), bovine (Bos taurus)	157_163
	26	VWQF	Plasma membrane H+ATPase,rice (Oryza sativa)	821_824		26	PLYRI	Seed storage protein, fragment, barley (Hordeum vulgare)	16_20		21	RYLTTL	Lactoferrin (Fragment), bovine, (Bos taurus)	48_53		32	FYQKRTL	Lactoferrin binding protein B, (Moraxella catarrhalis)	10_16
	27	HWYV	Tubulin alpha-1 chain, garden pea (Pisum sativum)	406_409		27	QRILW	glutenin, high molecular weight glutenin (HMW), wheat (Triticum aestivum), subunit x (precursor)	96_100		22	KIHLPW	Interleukin 21 receptor (precursor), mouse (Mus musculus)	255_260		33	ILLRNSW	Putative integral membrane protein, rice (oryza sativa)	351_357
	27	HWYV	Tubulin alpha-1 chain, rice (Oryza sativa)	406_409		27	QRILW	glutenin, high molecular weight glutenin (HMW), wheat (Triticum aestivum), subunit x (precursor)	96_100		23	TKYMVI	profilin-1, barley (Hordeum vulgare)	70_75		34	IFSRFSI	Glutelin, type B-2, precursor, rice (Oryza sativa)	5_11
	27	HWYV	Tubulin alpha-1 chain, barley (Hordeum vulgare)	406_409		27	QRILW	High molecular weight glutenin (HMW) subunit x, precursor, rye (Secale cereale)	96_100		23	TKYMVI	Profilin A, rice (Oryza sativa subsp.japonica)	70_75		35	PALRQFQ	Precursor of G4 glycinin, soybean (Glycine max)	417_423
	27	HWYV	Tubulin alpha-2 chain, barley (Hordeum vulgare)	406_409		28	YVRYL	alpha-S2-casein gen. var. A, precursor, bovine (Bos taurus)	218_222		23	TKYMVI	Profilin-1, soybean (Glycine max)	70_75		36	RQLIYLS	serum albumin, precursor, chicken (Gallus gallus)	242_248
	27	HWYV	Tubulin alpha-3 chain, barley (Hordeum vulgare)	406_409		28	YVRYL	alpha S2-casein gen. var. C, fragment (16-222), bovine (Bos taurus)	203_207		23	TKYMVI	Profilin, peanut (Arachis hypogaea)	70_75		37	RIFQWQN	ovostatin precursor (ovomacroglobulin), chicken (Gallus gallus)	185_191
	28	YYLQ	Teosinte branched1 protein, rice (Oryza sativa)	363_366		28	YVRYL	alpha S2-casein gen. var. D, fragment (16-213), bovine (Bos taurus)	194_198		24	RMFLSF	Hemoglobin alpha chain(HUMAN)	31_36		38	FRQTYGI	Lactoferrin binding protein A precursor (Neisseria meningitidis)	252_258
	29	LFWN	Secretory carrier membran protein, rice (Oryza sativa)	135_138		29	WIYRY	oleosin, oriental sesame (Sesamum indicum)	97_101		24	RMFLSF	bovine hemoglobin alpha chain	31_36		39	SWIYRYL	oleosin, oriental sesame (Sesamum indicum)	96_102
	30	LFWI	Putative integral membrane protein, rice (oryza sativa)	449_452		30	AVRWP	Alpha-gliadin storage protein, wheat (Triticum aestivum)	20_24		25	LIRWVY	Chloroplast envelope membrane protein, rice (Oryza sativa)	173_178		40	LLYRNGI	legumin-related high molecular weight polypeptide, broad bean (Vicia faba)	417_423
	31	LYFL	Intelectin 1a (precursor), mouse (Mus musculus)	55_58		31	GWRSY	Glucocorticoid receptor, rainbow trout ( Oncorhynchus mykiss)	584_588		25	LIRWVY	Chloroplast envelope membrane protein, rice (Oryza sativa)	173_178		40	LLYRNGI	legumin B , fragment, garden pea (Pisum sativum)	214_220
	31	LYFL	Intelectin 1 (precursor), human (Homo sapiens))	55_58		32	QRWFT	Glycinin, peanut (Arachis hypogaea)	372_376		26	VYKSFA	ovostatin precursor (ovomacroglobulin), chicken (Gallus gallus)	1051_1056		40	LLYRNGI	Legumin, minor small protein, precursor, garden pea (Pisum sativum)	442_448
	32	WLYN	11S globulin (b-legumin-like chain), ginkgo (Ginkgo biloba)	141_144		33	YLWSK	Putative gamma 2 hordein, fragment, barley (Hordeum vulgare)	132_136		27	WYRPLY	Secretory carrier membran protein, rice (Oryza sativa)	173_178		41	TQYRFGH	myosin subfragment-1, chicken (Gallus gallus)	756_762
	32	WLYN	legumin 1, mayze (Zea mayze)	173_176		34	WVLSR	bilin binding protein BBP, white butterfly (Pieris brassicae)	144_148		28	RQWSLV	1,4-alpha-glucan branching enzyme, chloroplast precursor	617_622		42	YYQQRPV	kappa-casein, goat (Capra hircus)	63_69
	32	WLYN	Glutelin, rice (Oryza sativa)	178_181		35	WFFTK	60S ribosomal protein L27, garden pea (Pisum sativum)	128_132		29	IYRLKL	Probable cell division protein ftsW	64_69		43	LPVLRWL	legumin A , precursor, garden pea (Pisum sativum)	371_377
	32	WLYN	Photosystem Q(B) protein, rice (Oryza sativa)	105_108		36	GYYLR	phycocyanin	89_93		30	KWVTFI	serum albumin, precursor, bovine (Bos taurus)	2_7		44	PLFRLST	Starch debranching enzyme,rice (Oryza sativa)	872_878
	32	WLYN	Photosystem Q(B) protein, rice (Oryza sativa)	105_108		36	GYYLR	Starch debranching enzyme,rice (Oryza sativa)	526_530		31	RYYPSV	Glutenin, high molecular weight (HMW), precursor, wheat (Triticum aestivum), subunit DX5	111_116		44	PLFRLST	Starch debranching enzyme [Precursor],rice (Oryza sativa)	870_876
	32	WLYN	Glycinin, fragment, peanut (Arachis hypogaea)	142_145		36	GYYLR	Starch debranching enzyme [Precursor],rice (Oryza sativa)	526_530		31	RYYPSV	Glutenin, high molecular weight (HMW), wheat (Triticum aestivum) subunit 1Dx2.1	111_116		45	LLVPRYS	Glutelin, precursor, rice (Oryza sativa)	93_99
	32	WLYN	Glycinin, peanut (Arachis hypogaea)	165_168		37	NIRWW	G10 protein homolog, rice (Oryza sativa)	10_14		31	RYYPSV	Glutenin, high molecular weight (HMW), wheat (Triticum aestivum) subunit (fragment)	111_116		45	LLVPRYS	Glutelin, type B-2, precursor, rice (Oryza sativa)	93_99
	32	WLYN	Arachin 6, peanut (Arachis hypogaea)	165_168		38	LLYRY	Lactoferrin binding protein A precursor (Neisseria meningitidis)	448_452		31	RYYPSV	Glutenin, high molecular weight (HMW), wheat (Triticum aestivum) subunit (fragment)	111_116		45	LLVPRYS	Glutelin 8.0/31K , fragments, rice (Oryza sativa)	46_52
	33	LFYM	Transmembrane protein, rice (Oryza sativa)	135_138		38	LLYRY	Lactoferrin receptor (Neisseria gonorrhoeae)	447_451		31	RYYPSV	Glutenin, high molecular weight (HMW), wheat (Triticum aestivum) subunit (fragment)	111_116		46	QILRPLF	Gamma-gliadin, wheat (Triticum aestivum)	222_228
	34	LYLW	Starch debranching enzyme,rice (Oryza sativa)	216_219		38	LLYRY	Lactoferrin binding protein (Neisseria meningitidis)	444_448		31	RYYPSV	Glutenin, high molecular weight (HMW), wheat (Triticum aestivum) subunit (fragment)	111_116		47	QIMRPLF	Gamma-gliadin, wheat (Triticum aestivum)	274_280
	34	LYLW	Starch debranching enzyme [Precursor],rice (Oryza sativa)	216_219		39	NLRYW	1,4-alpha-glucan branching enzyme, chloroplast precursor	393_397		31	RYYPSV	glutenin, high molecular weight (HMW), wheat (Triticum aestivum)	91_96		47	QIMRPLF	Gamma-gliadin, wheat (Triticum aestivum)	193_199
	35	NWFM	Transgelin (fragment), smooth muscle protein SM22 (Bos taurus)	130_133		40	WVKLY	Legumin L1 beta chain, fragment, garden pea (Pisum sativum)	51_55		31	RYYPSV	glutenin, high molecular weight (HMW), wheat (Triticum aestivum), fragment (subunit)	108_113		48	WIVKNRL	Lactoferrin binding protein A, (Moraxella catarrhalis)	608_614
	36	LFYL	Secretory carrier membran protein, rice (Oryza sativa)	194_197		41	LYRTT	Glutenin, low molecular weight (LMW), precursor, wheat (Triticum aestivum) subunit	288_292		31	RYYPSV	glutenin, high molecular weight (HMW), wheat (Triticum aestivum), fragment (subunit)	103_108		49	RQFMKSL	Lactoferrin binding protein A precursor (Neisseria meningitidis)	203_209
	37	LFYW	Putative plasma membrane proton ATPase,rice (Oryza sativa)	734_737		41	LYRTT	Low molecular weight (LMW) glutenin storage protein, wheat (Triticum aestivum)	289_293		31	RYYPSV	glutenin, high molecular weight (HMW), wheat (Triticum aestivum), fragment (subunit BX6.1)	108_113		49	RQFMKSL	Lactoferrin receptor (Neisseria gonorrhoeae)	203_209
	37	LFYW	Plasma membrane H+ATPase,rice (Oryza sativa)	734_737		41	LYRTT	Low molecular weight (LMW) glutenin storage protein, wheat (Triticum aestivum)	288_292		31	RYYPSV	glutenin, high molecular weight (HMW), wheat (Triticum aestivum),subunit	111_116		49	RQFMKSL	Lactoferrin binding protein (Neisseria meningitidis)	199_205
	38	WWKW	Avenoindoline-a, precursor, oat (Avena sativa)	68_71		41	LYRTT	Glutenin, low molecular weight (LMW), wheat (Triticum aestivum) (subunit)	286_290		31	RYYPSV	glutenin, high molecular weight (HMW), wheat (Triticum aestivum),subunit (fragment)	108_113		50	WIIRQQN	ovostatin precursor (ovomacroglobulin), chicken (Gallus gallus)	1236_1242
	39	LYYN	G10 protein homolog, rice (Oryza sativa)	62_65		41	LYRTT	Glutenin, low molecular weight (LMW), wheat (Triticum aestivum) (subunit)	325_329		31	RYYPSV	glutenin, high molecular weight glutenin (HMW), wheat (Triticum aestivum), subunit x (precursor)	108_113		51	LSEGSVT	human lactoferrin (Homo sapiens)	365_371
	40	QWYC	alpha-lactalbumin,guinea pig (Cavia porcellus)	117_120		41	LYRTT	Glutenin, low molecular weight (LMW), wheat (Triticum aestivum) (subunit)	374_378		31	RYYPSV	glutenin, high molecular weight glutenin (HMW), wheat (Triticum aestivum), subunit x (precursor)	108_113		51	LSEGSVT	Lactotransferrin precursor (Lactoferrin), human (Homo sapiens)	384_390
	41	WFNK	Starch debranching enzyme,rice (Oryza sativa)	808_811		41	LYRTT	Glutenin, low molecular weight (LMW), storage protein, wheat (Triticum aestivum)	216_220		31	RYYPSV	High molecular weight glutenin (HMW) subunit x, precursor, rye (Secale cereale)	108_113		52	ASTTDDC	Lactoferrin, bovine (Bos taurus)	374_380
	42	YWMD	1,4-alpha-glucan branching enzyme, chloroplast precursor	396_399		41	LYRTT	glutenin, low molecular weight (LMW), wheat (Triticum aestivum),subunit	257_261		32	LIRLFT	Myoglobin (Bos taurus)	30_35		52	ASTTDDC	Lactoferrin caprine(lactotransferrin), (Capra hircus)	374_380
	43	WWNF	cytochrom b (fragment), Pacific Hake (Merluccius productus)	30_33		41	LYRTT	glutenin, low molecular weight (LMW), wheat (Triticum aestivum),subunit (fragment)	286_290		33	KYKVVL	Braching enzyme [Precursor], rice (Oryza sativa)	771_776		52	ASTTDDC	Lactoferrin precursor, bovine (Bos taurus)	393_399
	44	VYMF	Glyceraldehyde 3-phosphate dehydrogenase of rainbow trout ( Oncorhynchus mykiss)	43_46		41	LYRTT	glutenin, low molecular weight (LMW), wheat (Triticum aestivum) subunit group 10 type V	286_290		34	RQLIYL	serum albumin, precursor, chicken (Gallus gallus)	242_247		52	ASTTDDC	Lactotransferrin precursor, domestic water buffalo (Bubalus bufalis)	393_399
	45	LHWY	Tubulin beta-1 chain, garden pea (Pisum sativum)	395_398		41	LYRTT	glutenin, low molecular weight (LMW), wheat (Triticum aestivum) subunit group 4 type II	279_283		35	VIYRLK	Probable cell division protein ftsW	63_68		52	ASTTDDC	Lactotransferrin precursor (lactoferrin), goat (Capra hircus)	393_399
	45	LHWY	Tubulin beta-3 chain , fragment, garden pea (Pisum sativum)	386_389		41	LYRTT	glutenin, low molecular weight (LMW), wheat (Triticum aestivum) subunit group 4 type II	322_326		36	WIYRYL	oleosin, oriental sesame (Sesamum indicum)	97_102		52	ASTTDDC	Lactoferrin (Fragment), bovine, (Bos taurus)	366_372
	45	LHWY	Tubulin beta-2 chain, fragment, garden pea (Pisum sativum)	393_396		41	LYRTT	glutenin, low molecular weight (LMW), wheat (Triticum aestivum) subunit group 3 type II (fragment)	244_248		37	RLFTKV	Germin-like protein, fragment, garden pea (Pisum sativum)	110_115		52	ASTTDDC	Lactoferrin (Fragment), bovine, (Bos taurus)	100_106
	45	LHWY	Tubulin beta-1 chain, rice (Oryza sativa)	395_398		41	LYRTT	glutenin, low molecular weight (LMW), wheat (Triticum aestivum) subunit group 3 type II (fragment)	220_224		37	RLFTKV	Germin-like protein, fragment, garden pea (Pisum sativum)	110_115		53	VCDESSP	ovomucin beta subunit [fragment], chicken (Gallus gallus)	18_24
	45	LHWY	Tubulin beta-2 chain, rice (Oryza sativa)	395_398		41	LYRTT	glutenin, low molecular weight (LMW), wheat (Triticum aestivum) subunit group 3 type II (fragment)	281_285		38	RILQYM	Putative membrane-associated salt-inducible protein, rice (Oryza sativa)	685_690		54	VSEANTC	Disease resistance response protein 230, precursor, garden pea (Pisum sativum)	24_30
	45	LHWY	Tubulin beta-3 chain, rice (Oryza sativa)	395_398		41	LYRTT	glutenin, low molecular weight (LMW), wheat (Triticum aestivum) subunit group 3 type II (fragment)	296_300		39	HKLVYI	Glutelin, rice (Oryza sativa)	106_111		55	CSPTADG	Calpain inhibitor (calpastatin) (Bos taurus)	229_235
	45	LHWY	Tubulin beta chain, barley (Hordeum vulgare)	395_398		41	LYRTT	glutenin, low molecular weight (LMW), wheat (Triticum aestivum) subunit group 3 type II (fragment)	311_315		40	KKLTFV	Disease resistance response protein Pi176, garden pea (Pisum sativum)	54_59		56	TPECQAA	Hemoglobin beta chain (chicken)	123_129
	46	VYFL	eglin c	34_37		41	LYRTT	glutenin, low molecular weight (LMW), wheat (Triticum aestivum) subunit group 3 type II (fragment)	325_329		40	KKLTFV	Disease resistance response protein Pi49, garden pea (Pisum sativum)	54_59		57	CSNGLDE	Glutelin type A III, precursor, rice (Oryza sativa)	303_309
	47	CYQW	Lactoferrin caprine(lactotransferrin), (Capra hircus)	19_22		41	LYRTT	glutenin, low molecular weight (LMW), wheat (Triticum aestivum) subunit group 3 type II (fragment)	353_357		40	KKLTFV	Disease resistance response protein DRRG49-C, garden pea (Pisum sativum)	54_59		58	DGTCADS	retinol binding protein RBP, bovine (Bos taurus)	126_132
	47	CYQW	Lactotransferrin precursor (lactoferrin), goat (Capra hircus)	38_41		41	LYRTT	glutenin, low molecular weight (LMW), wheat (Triticum aestivum) subunit group 3 type II (fragment)	370_374		41	PWRTVY	OBP,odorant binding protein, bovine (Bos taurus)	16_21		59	TDDVMCA	alpha-lactalbumin,horse (Equus caballus)	86_92
	47	CYQW	Lactoferrin, sheep, (Ovis aries)	38_41		41	LYRTT	Glutenin, low molecular weight glutenin (LMW), precursor (fragment), subunit, wheat (Triticum aestiv	363_367		42	KFYTVI	ovotransferrin (conalbumin), precursor, chicken (Gallus gallus)	679_684		60	ENCGDAC	alpha-2-purothionin precursor, wheat (Triticum aestivum)	115_121
	47	CYQW	Lactoferrin (Fragment), sheep, (Ovis aries)	19_22		42	RWFFT	60S ribosomal protein L27, garden pea (Pisum sativum)	127_131		43	KFVMKV	chicken connectin (titin), fragment (Gallus gallus)	89_94		60	ENCGDAC	alpha-hordothionin precursor (purothionin II), barley (Hordeum vulgare)	106_112
	48	WNFN	legumin 1, mayze (Zea mayze)	354_357		43	YLRQW	Interleukin 21 receptor (precursor), human (Homo sapiens)	519_523		44	RWMLPS	Putative transmembrane protein,rice (Oryza sativa)	162_167		60	ENCGDAC	Purothionin, fragment, wheat (Triticum aestivum)	68_74
	49	YYIL	ovostatin precursor (ovomacroglobulin), chicken (Gallus gallus)	486_489		43	YLRQW	Interleukin 21 receptor (precursor), mouse (Mus musculus)	510_514		45	RPFLSW	Lactoferrin caprine(lactotransferrin), (Capra hircus)	133_138		61	CATGDCA	Thaumatin-like pathogenesis-related protein , precursor, oat (Avena sativa)	81_87
	50	WQWN	Alpha-amylase/trypsin inhibitor CMb, precursor, barley (Hordeum vulgare)	140_143		44	GLYYR	ovostatin precursor (ovomacroglobulin), chicken (Gallus gallus)	661_665		45	RPFLSW	Lactotransferrin precursor (lactoferrin), goat (Capra hircus)	152_157		61	CATGDCA	Thaumatin-like pathogenesis-related protein , precursor 2, oat (Avena sativa)	81_87
	51	ENAC	Glycinin, fragment, peanut (Arachis hypogaea)	6_9		45	WYRPL	Secretory carrier membran protein, rice (Oryza sativa)	173_177		45	RPFLSW	Lactoferrin, sheep, (Ovis aries)	152_157		61	CATGDCA	Thaumatin-like pathogenesis-related protein , precursor 3, oat (Avena sativa)	81_87
	51	ENAC	Glycinin, peanut (Arachis hypogaea)	29_32		46	LIRYT	serum albumin, precursor, chicken (Gallus gallus)	436_440		46	PTRYTL	60S ribosomal protein L27, garden pea (Pisum sativum)	82_87		61	CATGDCA	Thaumatin-like protein, precursor, rice (Oryza sativa)	87_93
	51	ENAC	Arachin 6, peanut (Arachis hypogaea)	29_32		47	WRWWT	Hordoindoline A-12, fragment, barley (Hordeum vulgare)	60_64		47	IYRYLT	oleosin, oriental sesame (Sesamum indicum)	98_103		62	TLEVESS	Ubiquitin, garden pea (Pisum sativum)	14_20
	52	NDCA	Globulin 2, fragment, rice (Oryza sativa)	119_122		47	WRWWT	Hordoindoline A-10, fragment, barley (Hordeum vulgare)	60_64		48	LKFWVF	Chloroplast envelope membrane protein, rice (Oryza sativa)	205_210		62	TLEVESS	Ubiquitin, garden pea (Pisum sativum)	90_96
	53	ESDI	Na/K ATPase alpha subunit isoform 2 of rainbow trout (Oncorhynchus mykiss)	817_820		47	WRWWT	Hordoindoline A-13, fragment, barley (Hordeum vulgare)	46_50		48	LKFWVF	Chloroplast envelope membrane protein, rice (Oryza sativa)	205_210		62	TLEVESS	Ubiquitin, garden pea (Pisum sativum)	166_172
	54	DECA	beta-lactoglobulin, gen. var. A, fragment (17-177), bovine (Bos taurus)	63_66		47	WRWWT	Hordoindoline A-9, fragment, barley (Hordeum vulgare)	60_64		49	SYKFIP	30 kDa pollen allergen, fragment, barley (Hordeum vulgare)	106_111		62	TLEVESS	Ubiquitin, garden pea (Pisum sativum)	242_248
	54	DECA	beta-lactoglobulin, gen. var. H, fragment (17-177), bovine (Bos taurus)	63_66		47	WRWWT	Hordoindoline A-8, fragment, barley (Hordeum vulgare)	60_64		50	WIKYSV	Braching enzyme [Precursor], rice (Oryza sativa)	274_279		62	TLEVESS	Ubiquitin, garden pea (Pisum sativum)	318_324
	55	ECTV	ovotransferrin (conalbumin), precursor, chicken (Gallus gallus)	389_392		47	WRWWT	Hordoindoline A-7, fragment, barley (Hordeum vulgare)	60_64		51	NLADTY	Glutelin type A III, precursor, rice (Oryza sativa)	324_329		62	TLEVESS	Ubiquitin, garden pea (Pisum sativum)	394_400
	56	GECA	beta-lactoglobulin precursor, goat (Capra hircus)	64_67		47	WRWWT	Hordoindoline A-6, fragment, barley (Hordeum vulgare)	60_64		52	QEFDQA	Starch braching enzyme rbe4, rice (Oryza sativa)	722_727		62	TLEVESS	Ubiquitin, garden pea (Pisum sativum)	14_20
	56	GECA	beta-lactoglobulin, sheep (Ovis aries)	64_67		47	WRWWT	Hordoindoline A-5, fragment, barley (Hordeum vulgare)	60_64		53	DGEEGS	Putative leucine-rich repeat transmembrane protein kinase 1,rice (Oryza sativa)	720_725		62	TLEVESS	Ubiquitin, garden pea (Pisum sativum)	90_96
	56	GECA	beta-lactoglobulin, gen. var. C, fragment (17-177), bovine (Bos taurus)	63_66		48	KFWKL	OBP,odorant binding protein, bovine (Bos taurus)	131_135		54	MFDTDG	Troponin C, European freshwater eel (Anguilla anguilla)	26_31		62	TLEVESS	Ubiquitin, garden pea (Pisum sativum)	166_172
	56	GECA	beta-lactoglobulin, gen. var. D, fragment (17-177), bovine (Bos taurus)	63_66		49	AYYRV	1,4-alpha-glucan branching enzyme, chloroplast precursor	754_758		55	TEFDSA	Induced immature seed protein, common buckwheat (Fagopyrum esculentum)	161_166		62	TLEVESS	Ubiquitin, garden pea (Pisum sativum)	242_248
	56	GECA	beta-lactoglobulin, gen. var. E, fragment (17-177), bovine (Bos taurus)	63_66		50	WIIRQ	ovostatin precursor (ovomacroglobulin), chicken (Gallus gallus)	1236_1240		56	DQGHAD	G10 protein homolog, rice (Oryza sativa)	79_84		62	TLEVESS	Ubiquitin, garden pea (Pisum sativum)	318_324
	56	GECA	beta-lactoglobulin, gen. var. F, fragment (17-177), bovine (Bos taurus)	63_66		51	TEVMD	Alpha-amylase inhibitor BMAI-1, precursor, fragment, barley (Hordeum vulgare)	103_107		57	DEASGC	Glucocorticoid receptor, rainbow trout ( Oncorhynchus mykiss)	392_397		63	VPELDCS	ovoinhibitor, precursor, chicken (Gallus gallus)	351_357
	56	GECA	beta-lactoglobulin, gen. var. G, fragment (17-177), bovine (Bos taurus)	63_66		52	CCDEL	Trypsin/alpha-amylase inhibitor CMX1/CMX3, precursor, wheat (Triticum aestivum)	65_69		58	DADCSG	Calpain regulatory subunit, rainbow trout ( Oncorhynchus mykiss)	130_135		64	EECGSPC	ovomucin beta subunit [fragment], chicken (Gallus gallus)	252_258
	56	GECA	beta-lactoglobulin, gen. var. I, fragment (17-177), bovine (Bos taurus)	63_66		52	CCDEL	Trypsin/alpha-amylase inhibitor CMX2, precursor, wheat (Triticum aestivum)	65_69		59	TEPVTL	chicken connectin (titin), fragment (Gallus gallus)	871_876		65	DGNTMVA	ovoinhibitor, precursor, chicken (Gallus gallus)	103_109
	56	GECA	beta-lactoglobulin, gen. var. J, fragment (17-177), bovine (Bos taurus)	63_66		52	CCDEL	Conglutin, precursor, peanut (Arachis hypogaea)	79_83		60	DSTTGA	precursor of phytohemagglutinin, runner bean (Phaseolus coccineus)	80_85		66	NTECLAE	Lactotransferrin precursor (Lactoferrin), fragment, horse (Equus caballus)	650_656
	56	GECA	beta-lactoglobulin, gen. var. W, fragment (17-177), bovine (Bos taurus)	63_66		53	SCNSE	Precursor of beta-conglycinin, alpha' chain, soybean (Glycine max)	41_45		61	MVDAGI	60 kDa chaperonin	486_491		67	EGENQCA	Lactoferrin, bovine (Bos taurus)	176_182
	56	GECA	beta-lactoglobulin, gen. var. B, fragment (17-177), bovine (Bos taurus)	63_66		53	SCNSE	Beta-conglycinin, alpha chain, precursor, soybean (Glycine max)	41_45		62	DGTSSA	Thaumatin-like protein TLP4, barley (Hordeum vulgare)	60_65		67	EGENQCA	Lactoferrin precursor, bovine (Bos taurus)	195_201
	57	EDSI	plastocyanin (Populus nigra)	44_47		54	DNVEQ	legumin A precursor (Beta-globulin), upland cotton (Gossypium hirsutum)	397_401		63	NGDEPL	legumin chain B fragment, broad bean (Vicia faba)	9_14		67	EGENQCA	Lactotransferrin precursor, domestic water buffalo (Bubalus bufalis)	195_201
	57	EDSI	G10 protein homolog, rice (Oryza sativa)	126_129		55	EDVSQ	A-kinase anchor protein 5 (Bos taurus)	183_187		64	MVEAGI	Putative membrane associated salt-inducible protein,rice (Oryza sativa)	255_260		67	EGENQCA	Lactoferrin (Fragment), bovine, (Bos taurus)	168_174
	58	VTGE	Oryzain beta chain, precursor, rice (Oryza sativa)	180_183		56	CDVAE	Putative membrane-associated salt-inducible protein, rice (Oryza sativa)	52_56		65	EASSTG	major urinary protein 1 precursor, mouse (Mus musculus)	20_25		67	EGENQCA	Lactoferrin (Fragment), bovine, (Bos taurus)	125_131
	59	ETGV	Probable cell division protein ftsW	366_369		57	TQTDA	Lactoferrin binding protein A, (Moraxella catarrhalis)	45_49		66	VNPESQ	Precursor of G4 glycinin, soybean (Glycine max)	548_553		67	EGENQCA	Lactoferrin (Fragment), bovine, (Bos taurus)	90_96
	59	ETGV	Lactoferrin binding protein A, (Moraxella catarrhalis)	111_114		58	NTCEN	Disease resistance response protein 230, precursor, garden pea (Pisum sativum)	28_32		67	NEAAGT	Alpha-amylase inhibitor BDAI-I, precursor, barley (Hordeum vulgare)	135_140		68	EGDMVEC	serum albumin, precursor, chicken (Gallus gallus)	275_281
	60	VDLC	Tubulin alpha-1 chain, garden pea (Pisum sativum)	115_118		59	NETDV	Lactoferrin binding protein B, (Moraxella catarrhalis)	376_380		68	EVDPTQ	Tubulin gamma-2 chain, rice (Oryza sativa)	329_334		69	EANTCEN	Disease resistance response protein 230, precursor, garden pea (Pisum sativum)	26_32
	60	VDLC	Tubulin alpha-1 chain, rice (Oryza sativa)	115_118		60	DTLAE	11S globulin (b-legumin-like chain), ginkgo (Ginkgo biloba)	202_206		69	DPAIAA	Putative integral membrane protein, rice (oryza sativa)	141_146		70	ECLNACA	Allergen C-C, fragment, wheat (Triticum aestivum)	15_21
	60	VDLC	Tubulin alpha-1 chain, barley (Hordeum vulgare)	115_118		61	EDVNN	Plasma membrane H+ATPase,rice (Oryza sativa)	945_949		69	DPAIAA	Putative intergral membrane protein,rice (Oryza sativa)	120_125		71	TEPTVNS	human kappa-casein (Homo sapiens)	124_130
	60	VDLC	Tubulin alpha-2 chain, barley (Hordeum vulgare)	115_118		62	NTLAE	Thaumatin-like protein TLP8, barley (Hordeum vulgare)	105_109		69	DPAIAA	Putative intergral membrane protein,rice (Oryza sativa)	147_152		72	ETNDVLS	lectin precursor, french bean (Phaseolus vulgaris)	242_248
	60	VDLC	Tubulin alpha-3 chain, barley (Hordeum vulgare)	115_118		63	VSDAT	Putative plasma membrane proton ATPase,rice (Oryza sativa)	613_617		70	EGLLAT	Na/K ATPase alpha subunit isoform 2 of rainbow trout (Oncorhynchus mykiss)	324_329		72	ETNDVLS	phytohemagglutinin precursor, french bean (Phaseolus vulgaris)	240_246
	61	SVGE	Gonadoliberolin III precursor, fragment, rainbow trout ( Oncorhynchus mykiss)	29_32		63	VSDAT	Plasma membrane H+ATPase,rice (Oryza sativa)	613_617		71	GDALTL	Hemoglobin alpha chains (horse)	63_68		73	SDEISSA	Putative plasma membrane proton ATPase,rice (Oryza sativa)	758_764
	62	GETM	collagen alpha 1(I) chain precursor, chicken (Gallus gallus)	1294_1297		64	QDCSE	ovomucin beta subunit [fragment], chicken (Gallus gallus)	202_206		72	EIESSG	Braching enzyme [Precursor], rice (Oryza sativa)	110_115		73	SDEISSA	Plasma membrane H+ATPase,rice (Oryza sativa)	758_764
	63	LCES	Albumin 1 A, precursor, garden pea (Pisum sativum)	75_78		65	ENVTE	Starch braching enzyme rbe4, rice (Oryza sativa)	131_135		73	AGTEAD	Lactotransferrin precursor (Lactoferrin), fragment, horse (Equus caballus)	180_185		74	CEDTSDC	collagen alpha 1(I) chain precursor, chicken (Gallus gallus)	46_52
	63	LCES	Albumin 1 B, precursor, garden pea (Pisum sativum)	75_78		66	DEECS	major urinary protein 1 precursor, mouse (Mus musculus)	79_83		74	TPEVDN	beta-lactoglobulin, sheep (Ovis aries)	125_130		75	DVESLPS	Putative leucine-rich repeat transmembrane protein kinase 1,rice (Oryza sativa)	354_360
	63	LCES	Albumin 1 C, precursor, garden pea (Pisum sativum)	75_78		67	EDECS	chicken myosin fragment 931-1921 (Gallus gallus)	16_20		75	NVPQET	11S globulin seed storage protein 2, precursor, oriental sesame (Sesamum indicum)	230_235		76	EDHCLAP	Actin 1, rice (Oryza sativa)	318_324
	63	LCES	Albumin 1 D, precursor, garden pea (Pisum sativum)	75_78		67	EDECS	Myosin heavy chain, Cyprinus carpio (Common carp) (Q90339)	945_949		76	ALPDTA	Stress-induced protein SAM22, soybean (Glycine max)	90_95		77	VTEDGCT	collagen alpha 1(I) chain precursor, chicken (Gallus gallus)	1377_1383
	63	LCES	Albumin 1 E, precursor, garden pea (Pisum sativum)	75_78		68	DTMTE	Calpain inhibitor (calpastatin) (Bos taurus)	272_276		77	QVPEAV	Alpha-amylase inhibitor, wheat (Triticum aestivum)	32_37		78	NAHDSVT	narbonin from Vicia pannonica	263_269
	63	LCES	Albumin 1 F, precursor, garden pea (Pisum sativum)	75_78		69	ECCNE	2 S seed storage protein 1, precursor, oriental sesame (Sesamum indicum)	85_89		77	QVPEAV	Alpha-amylase inhibitor, wheat (Triticum aestivum)	33_38		79	DMQDCSE	ovomucin beta subunit [fragment], chicken (Gallus gallus)	200_206
	64	DEAC	ovostatin precursor (ovomacroglobulin), chicken (Gallus gallus)	888_891		70	ECNLS	Alpha-amylase/trypsin inhibitor, precursor, barley (Hordeum vulgare)	128_132		77	QVPEAV	Alpha-amylase inhibitor, fragment, wheat (Triticum aestivum)	32_37		80	NPTLECH	ovomucin beta subunit [fragment], chicken (Gallus gallus)	629_635
	65	DSAI	human lactoferrin (Homo sapiens)	303_306		71	TDLAN	Probable cell division protein ftsW	255_259		77	QVPEAV	Alpha-amylase inhibitor 0.53, wheat (Triticum aestivum)	32_37		81	VENGCSD	Id1 protein, rainbow trout, (Oncorhynchus mykiss)	114_120
	65	DSAI	myosin subfragment-1, chicken (Gallus gallus)	335_338		72	EQVCN	ovostatin precursor (ovomacroglobulin), chicken (Gallus gallus)	338_342		78	STTEGA	Putative plasma membrane proton ATPase,rice (Oryza sativa)	888_893		82	CDNGTEM	Actin 7, rice (Oryza sativa)	11_17
	65	DSAI	Lactotransferrin precursor (Lactoferrin), human (Homo sapiens)	322_325		73	DTDAE	Calmodulin-like protein, garden pea (Pisum sativum)	79_83		79	CDTPCE	alpha-lactalbumin,rabbit (Oryctolagus cuniculus)	73_78		83	ESEGCSS	APETAL2-like protein, garden pea (Pisum sativum)	15_21
	65	DSAI	ovotransferrin (conalbumin), precursor, chicken (Gallus gallus)	321_324		74	ECPCE	ovomucin beta subunit [fragment], chicken (Gallus gallus)	769_773		80	EVPSTL	Interleukin 21 receptor (precursor), human (Homo sapiens)	309_314		84	DGENCTS	P34 probable thiol protease, precursor, soybean (Glycine max)	289_295
	66	QCDI	13S globulin seed storage protein 2, precursor, common buckwheat (Fagopyrum esculentum)	45_48		75	SNDCA	Globulin 2, fragment, rice (Oryza sativa)	118_122		81	EMGTTT	Induced immature seed protein, common buckwheat (Fagopyrum esculentum)	216_221		85	DASSVCE	Teosinte branched1 protein, rice (Oryza sativa)	177_183
	66	QCDI	13S globulin seed storage protein 3, precursor, common buckwheat (Fagopyrum esculentum)	43_46		76	SEVAS	tropomyosin 1 alpha chain, chicken (Gallus gallus)	83_87		82	EPEQSL	beta-lactoglobulin precursor, goat (Capra hircus)	112_117		85	DASSVCE	Teosinte branched1 protein [fragment], rice (Oryza sativa)	178_184
	66	QCDI	Legumin-like 13S storage protein, fragment, common buckwheat (Fagopyrum esculentum)	33_36		77	EDCTP	Alpha-amylase/trypsin inhibitor CM16, precursor, wheat (Triticum aestivum)	28_32		82	EPEQSL	beta-lactoglobulin, sheep (Ovis aries)	112_117		86	EDTNLCA	Histone H3, garden pea (Pisum sativum)	105_111
	67	ETVG	chicken connectin (titin), fragment (Gallus gallus)	288_291		77	EDCTP	Alpha-amylase inhibitor, fragment, rye(Secale cereale)	2_6		82	EPEQSL	beta-lactoglobulin, gen. var. A, fragment (17-177), bovine (Bos taurus)	111_116		86	EDTNLCA	Histone H3, rice (Oryza sativa)	105_111
	67	ETVG	Mitochondrial import inner membrane translocase subunit Tim13, rice (Oryza sativa)	35_38		77	EDCTP	Alpha-amylase/trypsin inhibitor CMb, precursor, barley (Hordeum vulgare)	28_32		82	EPEQSL	beta-lactoglobulin, gen. var. C, fragment (17-177), bovine (Bos taurus)	111_116		87	SVDSQTA	ovalbumin, egg albumin, chicken (Gallus gallus)	166_172
	68	DVLC	Beta-2 adrenergic receptor, rainbow trout (Oncorhynchus mykiss)	116_119		78	ENVTS	Lectin, precursor, garden pea (Pisum sativum)	216_220		82	EPEQSL	beta-lactoglobulin, gen. var. D, fragment (17-177), bovine (Bos taurus)	111_116		88	ECDGMSE	Interleukin 21 receptor (precursor), mouse (Mus musculus)	337_343
	68	DVLC	Putative plasma membrane proton ATPase,rice (Oryza sativa)	331_334		79	ENVST	Beta-2 adrenergic receptor, rainbow trout (Oncorhynchus mykiss)	2_6		82	EPEQSL	beta-lactoglobulin, gen. var. E, fragment (17-177), bovine (Bos taurus)	111_116		89	CAPGSDP	human lactoferrin (Homo sapiens)	494_500
	68	DVLC	Plasma membrane H+ATPase,rice (Oryza sativa)	332_335		80	SCLED	Beta-2 adrenergic receptor, rainbow trout (Oncorhynchus mykiss)	186_190		82	EPEQSL	beta-lactoglobulin, gen. var. F, fragment (17-177), bovine (Bos taurus)	111_116		89	CAPGSDP	Lactotransferrin precursor (lactoferrin), Camelus dromedarius (Dromedary) (Arabian camel)	510_516
	68	DVLC	Plasma membrane H+ATPase,rice (Oryza sativa)	321_324		81	ENCTS	P34 probable thiol protease, precursor, soybean (Glycine max)	291_295		82	EPEQSL	beta-lactoglobulin, gen. var. G, fragment (17-177), bovine (Bos taurus)	111_116		89	CAPGSDP	Lactotransferrin precursor (Lactoferrin), human (Homo sapiens)	513_519
	68	DVLC	Plasma membrane H+ATPase,rice (Oryza sativa)	333_336		82	DCPME	Nodulin 14, precursor, fragment, garden pea (Pisum sativum)	32_36		82	EPEQSL	beta-lactoglobulin, gen. var. H, fragment (17-177), bovine (Bos taurus)	111_116		90	QEDVANS	alpha-lactalbumin, red-necked wallaby (Macropus rufogriseus)	65_71
	68	DVLC	Plasma membrane H+ATPase,rice (Oryza sativa)	326_329		83	DDEAC	ovostatin precursor (ovomacroglobulin), chicken (Gallus gallus)	887_891		82	EPEQSL	beta-lactoglobulin, gen. var. I, fragment (17-177), bovine (Bos taurus)	111_116		91	SGEPVSE	Troponin C, European freshwater eel (Anguilla anguilla)	123_129
	68	DVLC	Plasma membrane H+ATPase,rice (Oryza sativa)	323_326		84	EDVAN	alpha-lactalbumin, red-necked wallaby (Macropus rufogriseus)	66_70		82	EPEQSL	beta-lactoglobulin, gen. var. J, fragment (17-177), bovine (Bos taurus)	111_116		92	GSEDCTP	Alpha-amylase/trypsin inhibitor CMb, precursor, barley (Hordeum vulgare)	26_32
	68	DVLC	Plasma membrane H+ATPase,rice (Oryza sativa)	331_334		85	NECCQ	Avenin precursor, oat (Avena sativa)	80_84		82	EPEQSL	beta-lactoglobulin, gen. var. W, fragment (17-177), bovine (Bos taurus)	111_116		93	TVDMEST	alpha-S2-casein gen. var. A, precursor, bovine (Bos taurus)	153_159
	69	ESCL	Lactoferrin binding protein A, (Moraxella catarrhalis)	295_298		86	SCPDA	Thaumatin-like pathogenesis-related protein , precursor 4, oat (Avena sativa)	141_145		82	EPEQSL	beta-lactoglobulin, gen. var. B, fragment (17-177), bovine (Bos taurus)	111_116		93	TVDMEST	alpha S2-casein gen. var. C, fragment (16-222), bovine (Bos taurus)	138_144
	70	LCSE	alpha-lactalbumin,horse (Equus caballus)	110_113		87	TCVAD	serum albumin, precursor, bovine (Bos taurus)	76_80		83	CPAESF	Putative membrane-associated salt-inducible protein, rice (Oryza sativa)	913_918		93	TVDMEST	alpha S2-casein gen. var. D, fragment (16-213), bovine (Bos taurus)	129_135
	70	LCSE	alpha-lactalbumin,rabbit (Oryctolagus cuniculus)	110_113		88	TDQCE	Glucocorticoid receptor, rainbow trout ( Oncorhynchus mykiss)	615_619		84	MDNCTI	ovomucin beta subunit [fragment], chicken (Gallus gallus)	600_605		94	TDQCEQM	Glucocorticoid receptor, rainbow trout ( Oncorhynchus mykiss)	615_621
	70	LCSE	alpha-lactalbumin, sheep (Ovis aries)	110_113		89	TNVES	11S globulin seed storage protein 2, precursor, oriental sesame (Sesamum indicum)	290_294		85	DTTQGD	Lactoferrin binding protein A, (Moraxella catarrhalis)	580_585		95	TEDGCTS	collagen alpha 1(I) chain precursor, chicken (Gallus gallus)	1378_1384
	70	LCSE	alpha-lactalbumin, arabian camel (Camelus dromedarius)	110_113		90	ENVQS	Putative transmembrane protein, rice (Oryza sativa)	102_106		86	NETIGG	Lactoferrin binding protein B, (Moraxella catarrhalis)	489_494		96	STPDAVM	Hemoglobin beta chain (human)	49_55
	70	LCSE	alpha-lactalbumin, gen. var. B, precursor, bovine (Bos taurus)	129_132		91	NDCAE	Globulin 2, fragment, rice (Oryza sativa)	119_123		87	DDESQC	ovotransferrin (conalbumin), precursor, chicken (Gallus gallus)	435_440		97	CQTGDCA	Thaumatin-like pathogenesis-related protein , precursor 4, oat (Avena sativa)	81_87
	70	LCSE	Putative membrane associated salt-inducible protein,rice (Oryza sativa)	309_312		92	DCTAE	ovomucoid, precursor, chicken (Gallus gallus)	169_173		88	EDECSE	chicken myosin fragment 931-1921 (Gallus gallus)	16_21		98	SNDADCS	Calpain regulatory subunit, rainbow trout ( Oncorhynchus mykiss)	128_134
	70	LCSE	alpha-lactalbumin, gen. var. A, fragment (20-142), bovine (Bos taurus)	110_113		93	ENLCS	alpha-S2-casein gen. var. A, precursor, bovine (Bos taurus)	48_52		88	EDECSE	Myosin heavy chain, Cyprinus carpio (Common carp) (Q90339)	945_950		99	EDQMNCS	Integral membrane protein OsNramp3 fragment, rice (Oryza sativa)	255_261
	70	LCSE	alpha-lactalbumin, gen. var. C, fragment (20-142), bovine (Bos taurus)	110_113		93	ENLCS	alpha S2-casein gen. var. D, fragment (16-213), bovine (Bos taurus)	33_37		89	CSPFEM	Albumin 1 A, precursor, garden pea (Pisum sativum)	33_38		100	EPEALSC	Beta-2 adrenergic receptor, rainbow trout (Oncorhynchus mykiss)	181_187
	71	DVAV	cocoa storage protein (Theobroma cacao)	243_246		94	NDTAE	Lactoferrin binding protein B, (Moraxella catarrhalis)	878_882		89	CSPFEM	Albumin 1 B, precursor, garden pea (Pisum sativum)	33_38
	71	DVAV	Tubulin alpha-1 chain, garden pea (Pisum sativum)	199_202		95	TEVAD	myosin subfragment-1, chicken (Gallus gallus)	380_384		89	CSPFEM	Albumin 1 D, precursor, garden pea (Pisum sativum)	33_38
	71	DVAV	Tubulin alpha-1 chain, rice (Oryza sativa)	199_202		95	TEVAD	Myosin heavy chain, Cyprinus carpio (Common carp) (Q90339)	380_384		89	CSPFEM	Albumin 1 E, precursor, garden pea (Pisum sativum)	33_38
	71	DVAV	Tubulin alpha-1 chain, barley (Hordeum vulgare)	199_202		96	DDQAT	A-kinase anchor protein 5 (Bos taurus)	169_173		89	CSPFEM	Albumin 1 F, precursor, garden pea (Pisum sativum)	33_38
	71	DVAV	Tubulin alpha-3 chain, barley (Hordeum vulgare)	199_202		97	TECDQ	Hypothetical protein, barley (Hordeum vulgare)	242_246		90	NLPEEV	Glycinin, fragment, peanut (Arachis hypogaea)	466_471
	72	QCTD	Vicilin, fragment, garden pea (Pisum sativum)	62_65		98	TDVEN	beta-casein gen. var. A2 (Bos taurus)	128_132		90	NLPEEV	Glycinin, peanut (Arachis hypogaea)	489_494
	73	NCAV	Lactoferrin binding protein A precursor (Neisseria meningitidis)	484_487		98	TDVEN	beta-casein gen. var. A3 (Bos taurus)	128_132		90	NLPEEV	Arachin 6, peanut (Arachis hypogaea)	488_493
	73	NCAV	Lactoferrin receptor (Neisseria gonorrhoeae)	483_486		98	TDVEN	beta-casein, gen. var. B, bovine (Bos taurus)	128_132		91	EQCPCT	ovomucin beta subunit [fragment], chicken (Gallus gallus)	298_303
	73	NCAV	Lactoferrin binding protein (Neisseria meningitidis)	480_483		98	TDVEN	beta-casein gen. var. C (Bos taurus)	128_132		92	CLDLTC	Interleukin 21 receptor (precursor), mouse (Mus musculus)	20_25
	74	DVAG	myoglobin	11_14		98	TDVEN	beta-casein gen. var. E (Bos taurus)	128_132		93	DVGACL	serum albumin, precursor, chicken (Gallus gallus)	201_206
	74	DVAG	Myoglobin (Bos taurus)	21_24		98	TDVEN	beta-casein gen. var. F (Bos taurus)	128_132		94	VCADGL	ovomucin beta subunit [fragment], chicken (Gallus gallus)	751_756
	74	DVAG	Avenoindoline-a, precursor, oat (Avena sativa)	29_32		98	TDVEN	beta-casein gen. var. D, fragment (16-224), bovine (Bos taurus)	128_132		95	EVANPP	Hypothetical protein, barley (Hordeum vulgare)	294_299
	75	DCTA	ovomucoid, precursor, chicken (Gallus gallus)	169_172		98	TDVEN	beta-casein gen. var. G, fragment (16-223), bovine (Bos taurus)	128_132		96	AGNEGA	legumin A precursor (Beta-globulin), upland cotton (Gossypium hirsutum)	417_422
	76	LDVA	Teosinte branched1 protein, rice (Oryza sativa)	137_140		98	TDVEN	beta-casein gen. var. H1, fragment (16-224), bovine (Bos taurus)	128_132		97	DGTTTA	60 kDa chaperonin	86_91
	76	LDVA	Teosinte branched1 protein [fragment], rice (Oryza sativa)	138_141		98	TDVEN	beta-casein gen. var. H2, fragment (16-224), bovine (Bos taurus)	128_132		98	TEDQSG	Na/K ATPase alpha subunit isoform 2 of rainbow trout (Oncorhynchus mykiss)	393_398
	77	CDAV	Agglutinin isolectin 2, precursor, bread wheat (Triticum aestivum)	196_199		98	TDVEN	beta-casein gen. var. I, fragment (16-224), bovine (Bos taurus)	128_132		99	STAGDT	Troponin I of cardiac muscle (Bos taurus)	7_12
	78	ESVL	lectin precursor, french bean (Phaseolus vulgaris)	219_222		99	DCCQE	Alpha-amylase inhibitor BDAI-I, precursor, barley (Hordeum vulgare)	71_75		100	QSDQGV	glutenin, low molecular weight (LMW), wheat (Triticum aestivum),subunit (fragment)	191_196
	79	VCES	Kunitz trypsin inhibitor, runner bean (Phaseolus coccineus)	28_31		100	NELTT	paramyosin (Sarcoptes scabiei) (Q9BMM8)	639_643
	79	VCES	A-kinase anchor protein 5 (Bos taurus)	193_196
	80	ECGI	ovoinhibitor, precursor, chicken (Gallus gallus)	63_66
	80	ECGI	ovoinhibitor, precursor, chicken (Gallus gallus)	128_131
	80	ECGI	ovoinhibitor, precursor, chicken (Gallus gallus)	194_197
	80	ECGI	ovoinhibitor, precursor, chicken (Gallus gallus)	260_263
	81	DVSA	Glutenin, high molecular weight (HMW), precursor, wheat (Triticum aestivum), subunit 12	71_74
	81	DVSA	Glutenin, high molecular weight (HMW), wheat (Triticum aestivum) subunit 1Dx10.1	71_74
	81	DVSA	Glutenin, high molecular weight (HMW), wheat (Triticum aestivum) subunit	71_74
	81	DVSA	Glutenin, high molecular weight (HMW), wheat (Triticum aestivum) subunit	71_74
	81	DVSA	glutenin, high molecular weight (HMW), wheat (Triticum aestivum),subunit (fragment)	71_74
	81	DVSA	glutenin, high molecular weight (HMW), wheat (Triticum aestivum),subunit (fragment)	71_74
	81	DVSA	glutenin, high molecular weight glutenin (HMW), wheat (Triticum aestivum), subunit y (precursor)	71_74
	81	DVSA	glutenin, high molecular weight glutenin (HMW), wheat (Triticum aestivum), subunit y (precursor)	71_74
	81	DVSA	High molecular weight glutenin (HMW) subunit y, precursor, rye (Secale cereale)	71_74
	81	DVSA	Lactoferrin binding protein A precursor (Neisseria meningitidis)	877_880
	81	DVSA	Lactoferrin receptor (Neisseria gonorrhoeae)	877_880
	81	DVSA	Lactoferrin binding protein (Neisseria meningitidis)	874_877
	82	DVVA	11S globulin (b-legumin-like chain), ginkgo (Ginkgo biloba)	130_133
	82	DVVA	legumin 1, mayze (Zea mayze)	162_165
	82	DVVA	11S globulin seed storage protein G3 precursor , common sunflower (Helianthus annuus)	143_146
	82	DVVA	12S seed storage globulin (precursor), oat (Avena sativa)	161_164
	82	DVVA	11S globulin, precursor, oat (Avena sativa)	161_164
	82	DVVA	11S globulin, oat (Avena sativa)	161_164
	82	DVVA	13S globulin, fragment, common buckwheat (Fagopyrum esculentum)	148_151
	82	DVVA	legumin A , precursor, garden pea (Pisum sativum)	480_483
	82	DVVA	Glutelin type A III, precursor, rice (Oryza sativa)	161_164
	82	DVVA	Glutelin type A III, precursor, rice (Oryza sativa)	453_456
	82	DVVA	Glutelin, precursor, rice (Oryza sativa)	450_453
	82	DVVA	Glutelin, type B-1, precursor, rice (Oryza sativa)	450_453
	82	DVVA	Glutelin, type B-2, precursor, rice (Oryza sativa)	157_160
	82	DVVA	Glutelin, type B-2, precursor, rice (Oryza sativa)	446_449
	82	DVVA	Glutelin, rice (Oryza sativa)	466_469
	82	DVVA	Glycinin, fragment, peanut (Arachis hypogaea)	150_153
	82	DVVA	Glycinin, peanut (Arachis hypogaea)	173_176
	82	DVVA	Arachin 6, peanut (Arachis hypogaea)	173_176
	83	NCSA	Oryzain gamma chain, precursor, rice (Oryza sativa)	128_131
	84	CDVA	Putative membrane-associated salt-inducible protein, rice (Oryza sativa)	52_55
	85	SCVE	Convicilin, precursor, garden pea (Pisum sativum)	406_409
	85	SCVE	Convicilin, precursor, garden pea (Pisum sativum)	448_451
	86	ECVG	Alpha-amylase inhibitor BDAI-I, precursor, barley (Hordeum vulgare)	58_61
	86	ECVG	Lactoferrin binding protein A, (Moraxella catarrhalis)	795_798
	87	DSVA	chicken connectin (titin), fragment (Gallus gallus)	47_50
	87	DSVA	Myosin heavy chain, Cyprinus carpio (Common carp) (Q90339)	1199_1202
	88	VDSA	Lactoferrin, bovine (Bos taurus)	314_317
	88	VDSA	Lactoferrin caprine(lactotransferrin), (Capra hircus)	314_317
	88	VDSA	Lactoferrin precursor, bovine (Bos taurus)	333_336
	88	VDSA	Glucocorticoid receptor, rainbow trout ( Oncorhynchus mykiss)	235_238
	88	VDSA	Desmin, fragment, rainbow trout ( Oncorhynchus mykiss)	200_203
	88	VDSA	Lactotransferrin precursor, domestic water buffalo (Bubalus bufalis)	333_336
	88	VDSA	Lactotransferrin precursor (lactoferrin), goat (Capra hircus)	333_336
	88	VDSA	Lactoferrin, sheep, (Ovis aries)	333_336
	88	VDSA	Lactoferrin (Fragment), bovine, (Bos taurus)	306_309
	88	VDSA	Lactoferrin (Fragment), bovine, (Bos taurus)	98_101
	88	VDSA	Lactoferrin (Fragment), bovine, (Bos taurus)	39_42
	89	DVCA	retinol binding protein RBP, bovine (Bos taurus)	68_71
	90	VDVA	Disease resistance response protein Pi176, garden pea (Pisum sativum)	74_77
	90	VDVA	Disease resistance response protein Pi49, garden pea (Pisum sativum)	74_77
	90	VDVA	Starch debranching enzyme,rice (Oryza sativa)	162_165
	90	VDVA	Starch debranching enzyme [Precursor],rice (Oryza sativa)	162_165
	91	ECGA	Hemoglobin beta chain (chicken)	22_25
	92	ESGV	Avenin precursor, oat (Avena sativa)	183_186
	93	TDVA	Tubulin alpha-1 chain, garden pea (Pisum sativum)	198_201
	93	TDVA	Tubulin alpha-1 chain, rice (Oryza sativa)	198_201
	93	TDVA	Tubulin alpha-1 chain, barley (Hordeum vulgare)	198_201
	93	TDVA	Tubulin alpha-3 chain, barley (Hordeum vulgare)	198_201
	94	DCVL	Lactoferrin, bovine (Bos taurus)	424_427
	94	DCVL	Lactoferrin caprine(lactotransferrin), (Capra hircus)	424_427
	94	DCVL	Lactoferrin precursor, bovine (Bos taurus)	443_446
	94	DCVL	Lactotransferrin precursor, domestic water buffalo (Bubalus bufalis)	443_446
	94	DCVL	Lactotransferrin precursor (lactoferrin), goat (Capra hircus)	443_446
	94	DCVL	Lactoferrin, sheep, (Ovis aries)	443_446
	94	DCVL	Lactoferrin (Fragment), bovine, (Bos taurus)	416_419
	95	ESVC	Hypothetical protein, garden pea (Pisum sativum)	329_332
	96	ECSV	Globulin, barley (Hordeum vulgare)	213_216
	97	ECSI	gamma-gliadin precursor, wheat (Triticum aestivum)	309_312
	97	ECSI	Gamma-gliadin, wheat (Triticum aestivum)	237_240
	97	ECSI	Gamma-gliadin, wheat (Triticum aestivum)	291_294
	97	ECSI	Gamma-gliadin, wheat (Triticum aestivum)	259_262
	97	ECSI	Gamma-gliadin, wheat (Triticum aestivum)	259_262
	97	ECSI	Gamma-gliadin, wheat (Triticum aestivum)	259_262
	97	ECSI	Gamma-gliadin, wheat (Triticum aestivum)	259_262
	97	ECSI	Gamma-gliadin, wheat (Triticum aestivum)	309_312
	97	ECSI	Gamma-gliadin, fragment, wheat ( Triticum aestivum ssp. sphaerococcum)	261_264
	97	ECSI	Gamma-gliadin, fragment, wheat ( Triticum aestivum ssp. sphaerococcum)	256_259
	97	ECSI	Gamma-gliadin, fragment, wheat ( Triticum aestivum ssp. sphaerococcum)	264_267
	97	ECSI	Gamma-gliadin, fragment, wheat ( Triticum aestivum ssp. compactum)	280_283
	97	ECSI	Gamma-gliadin, fragment, wheat ( Triticum aestivum ssp. compactum)	258_261
	98	ECTL	Nodulin, fragment, garden pea (Pisum sativum)	38_41
	98	ECTL	ovoinhibitor, precursor, chicken (Gallus gallus)	391_394
	99	DCAL	Lactotransferrin precursor, domestic water buffalo (Bubalus bufalis)	321_324
	100	QDCC	Seed allergenic protein RA14, precursor, rice (Oryza sativa)	78_81
	100	QDCC	Seed allergenic protein RA17, precursor, rice (Oryza sativa)	75_78
	100	QDCC	Seed allergenic protein RAG1, precursor, fragment, rice (Oryza sativa)	75_78
	100	QDCC	Seed allergenic protein RAG2, precursor, rice (Oryza sativa)	79_82
	100	QDCC	Allergenic protein, rice (Oryza sativa) [japonica cultivar-group]	79_82
	100	QDCC	Allergenic protein, fragment, rice (Oryza sativa) [japonica cultivar-group]	72_75
	100	QDCC	Allergenic protein, fragment, rice (Oryza sativa) [japonica cultivar-group]	24_27
	100	QDCC	Allergenic protein, fragment, rice (Oryza sativa) [japonica cultivar-group]	22_25
	100	QDCC	Allergenic protein, fragment, rice (Oryza sativa) [japonica cultivar-group]	26_29
